# Supplementary material for: QSAR-Based Drug Repurposing and RNA-Seq Metabolic Networks Highlight Treatment Opportunities for Hepatocellular Carcinoma Through Pyrimidine Starvation
Source: Cancers (Basel). 2025 Mar 6;17(5):903. doi: 10.3390/cancers17050903 (PMC11898721; doi:10.3390/cancers17050903)
Supplement: Supplementary file 1 [file cancers-17-00903-s001.zip › Supplementary Tables.ods]

## Sheet: Table_S1
Table S1: Single Knockout Gene List Identified by gmctool
EntrezID	name	symbol
8086	aladin WD repeat nucleoporin	AAAS
16	alanyl-tRNA synthetase 1	AARS1
10058	ATP binding cassette subfamily B member 6 (LAN blood group)	ABCB6
215	ATP binding cassette subfamily D member 1	ABCD1
30	acetyl-CoA acyltransferase 1	ACAA1
10449	acetyl-CoA acyltransferase 2	ACAA2
36	acyl-CoA dehydrogenase short/branched chain	ACADSB
25909	AT-hook containing transcription factor 1	AHCTF1
210	aminolevulinate dehydratase	ALAD
213	albumin	ALB
223	aldehyde dehydrogenase 9 family member A1	ALDH9A1
471	5-aminoimidazole-4-carboxamide ribonucleotide formyltransferase/IMP cyclohydrolase	ATIC
498	ATP synthase F1 subunit alpha	ATP5F1A
506	ATP synthase F1 subunit beta	ATP5F1B
509	ATP synthase F1 subunit gamma	ATP5F1C
513	ATP synthase F1 subunit delta	ATP5F1D
514	ATP synthase F1 subunit epsilon	ATP5F1E
516	ATP synthase membrane subunit c locus 1	ATP5MC1
517	ATP synthase membrane subunit c locus 2	ATP5MC2
518	ATP synthase membrane subunit c locus 3	ATP5MC3
521	ATP synthase membrane subunit e	ATP5ME
9551	ATP synthase membrane subunit f	ATP5MF
10632	ATP synthase membrane subunit g	ATP5MG
9556	ATP synthase membrane subunit j	ATP5MJ
84833	ATP synthase membrane subunit k	ATP5MK
515	ATP synthase peripheral stalk-membrane subunit b	ATP5PB
10476	ATP synthase peripheral stalk subunit d	ATP5PD
522	ATP synthase peripheral stalk subunit F6	ATP5PF
539	ATP synthase peripheral stalk subunit OSCP	ATP5PO
4508	ATP synthase F0 subunit 6	ATP6
4509	ATP synthase F0 subunit 8	ATP8
8424	gamma-butyrobetaine hydroxylase 1	BBOX1
790	carbamoyl-phosphate synthetase 2, aspartate transcarbamylase, and dihydroorotase	CAD
833	cysteinyl-tRNA synthetase 1	CARS1
10423	CDP-diacylglycerol--inositol 3-phosphatidyltransferase	CDIPT
51727	cytidine/uridine monophosphate kinase 1	CMPK1
80347	Coenzyme A synthase	COASY
27235	coenzyme Q2, polyprenyltransferase	COQ2
51805	coenzyme Q3, methyltransferase	COQ3
51004	coenzyme Q6, monooxygenase	COQ6
10229	coenzyme Q7, hydroxylase	COQ7
4512	cytochrome c oxidase subunit I	COX1
4513	cytochrome c oxidase subunit II	COX2
4514	cytochrome c oxidase subunit III	COX3
1327	cytochrome c oxidase subunit 4I1	COX4I1
84701	cytochrome c oxidase subunit 4I2	COX4I2
9377	cytochrome c oxidase subunit 5A	COX5A
1329	cytochrome c oxidase subunit 5B	COX5B
1337	cytochrome c oxidase subunit 6A1	COX6A1
1339	cytochrome c oxidase subunit 6A2	COX6A2
1340	cytochrome c oxidase subunit 6B1	COX6B1
125965	cytochrome c oxidase subunit 6B2	COX6B2
1345	cytochrome c oxidase subunit 6C	COX6C
1346	cytochrome c oxidase subunit 7A1	COX7A1
1347	cytochrome c oxidase subunit 7A2	COX7A2
1349	cytochrome c oxidase subunit 7B	COX7B
170712	cytochrome c oxidase subunit 7B2	COX7B2
1350	cytochrome c oxidase subunit 7C	COX7C
1351	cytochrome c oxidase subunit 8A	COX8A
341947	cytochrome c oxidase subunit 8C	COX8C
1371	coproporphyrinogen oxidase	CPOX
54675	cardiolipin synthase 1	CRLS1
1431	citrate synthase	CS
1537	cytochrome c1	CYC1
1544	cytochrome P450 family 1 subfamily A member 2	CYP1A2
1591	cytochrome P450 family 24 subfamily A member 1	CYP24A1
1592	cytochrome P450 family 26 subfamily A member 1	CYP26A1
56603	cytochrome P450 family 26 subfamily B member 1	CYP26B1
4519	cytochrome b	CYTB
1615	aspartyl-tRNA synthetase 1	DARS1
11269	DEAD-box helicase 19B	DDX19B
1718	24-dehydrocholesterol reductase	DHCR24
1717	7-dehydrocholesterol reductase	DHCR7
1723	dihydroorotate dehydrogenase (quinone)	DHODH
1737	dihydrolipoamide S-acetyltransferase	DLAT
1738	dihydrolipoamide dehydrogenase	DLD
1743	dihydrolipoamide S-succinyltransferase	DLST
1841	deoxythymidylate kinase	DTYMK
10682	EBP cholestenol delta-isomerase	EBP
1892	enoyl-CoA hydratase, short chain 1	ECHS1
1632	enoyl-CoA delta isomerase 1	ECI1
10455	enoyl-CoA delta isomerase 2	ECI2
1962	enoyl-CoA hydratase and 3-hydroxyacyl CoA dehydrogenase	EHHADH
2058	glutamyl-prolyl-tRNA synthetase 1	EPRS1
2193	phenylalanyl-tRNA synthetase subunit alpha	FARSA
10056	phenylalanyl-tRNA synthetase subunit beta	FARSB
2194	fatty acid synthase	FASN
2222	farnesyl-diphosphate farnesyltransferase 1	FDFT1
2271	fumarate hydratase	FH
80308	flavin adenine dinucleotide synthetase 1	FLAD1
2597	glyceraldehyde-3-phosphate dehydrogenase	GAPDH
2617	glycyl-tRNA synthetase 1	GARS1
2618	phosphoribosylglycinamide formyltransferase, phosphoribosylglycinamide synthetase, phosphoribosylaminoimidazole synthetase	GART
2643	GTP cyclohydrolase 1	GCH1
2729	glutamate-cysteine ligase catalytic subunit	GCLC
2730	glutamate-cysteine ligase modifier subunit	GCLM
2733	GLE1 RNA export mediator	GLE1
8833	guanine monophosphate synthase	GMPS
64841	glucosamine-phosphate N-acetyltransferase 1	GNPNAT1
2937	glutathione synthetase	GSS
2987	guanylate kinase 1	GUK1
3033	hydroxyacyl-CoA dehydrogenase	HADH
3030	hydroxyacyl-CoA dehydrogenase trifunctional multienzyme complex subunit alpha	HADHA
3032	hydroxyacyl-CoA dehydrogenase trifunctional multienzyme complex subunit beta	HADHB
3035	histidyl-tRNA synthetase 1	HARS1
3145	hydroxymethylbilane synthase	HMBS
3156	3-hydroxy-3-methylglutaryl-CoA reductase	HMGCR
3028	hydroxysteroid 17-beta dehydrogenase 10	HSD17B10
51144	hydroxysteroid 17-beta dehydrogenase 12	HSD17B12
3295	hydroxysteroid 17-beta dehydrogenase 4	HSD17B4
3376	isoleucyl-tRNA synthetase 1	IARS1
3735	lysyl-tRNA synthetase 1	KARS1
2531	3-ketodihydrosphingosine reductase	KDSR
51520	leucyl-tRNA synthetase 1	LARS1
105372824	uncharacterized LOC105372824	LOC105372824
4047	lanosterol synthase	LSS
4141	methionyl-tRNA synthetase 1	MARS1
166785	metabolism of cobalamin associated A	MMAA
55149	mitochondrial poly(A) polymerase	MTPAP
4597	mevalonate diphosphate decarboxylase	MVD
4598	mevalonate kinase	MVK
4645	myosin VB	MYO5B
4677	asparaginyl-tRNA synthetase 1	NARS1
4535	NADH dehydrogenase subunit 1	ND1
4536	NADH dehydrogenase subunit 2	ND2
4537	NADH dehydrogenase subunit 3	ND3
4538	NADH dehydrogenase subunit 4	ND4
4539	NADH dehydrogenase subunit 4L	ND4L
4540	NADH dehydrogenase subunit 5	ND5
4541	NADH dehydrogenase subunit 6	ND6
55706	NDC1 transmembrane nucleoporin	NDC1
4694	NADH:ubiquinone oxidoreductase subunit A1	NDUFA1
4705	NADH:ubiquinone oxidoreductase subunit A10	NDUFA10
55967	NADH:ubiquinone oxidoreductase subunit A12	NDUFA12
4695	NADH:ubiquinone oxidoreductase subunit A2	NDUFA2
4696	NADH:ubiquinone oxidoreductase subunit A3	NDUFA3
4697	NDUFA4 mitochondrial complex associated	NDUFA4
4698	NADH:ubiquinone oxidoreductase subunit A5	NDUFA5
4700	NADH:ubiquinone oxidoreductase subunit A6	NDUFA6
4702	NADH:ubiquinone oxidoreductase subunit A8	NDUFA8
4706	NADH:ubiquinone oxidoreductase subunit AB1	NDUFAB1
4707	NADH:ubiquinone oxidoreductase subunit B1	NDUFB1
4716	NADH:ubiquinone oxidoreductase subunit B10	NDUFB10
54539	NADH:ubiquinone oxidoreductase subunit B11	NDUFB11
4708	NADH:ubiquinone oxidoreductase subunit B2	NDUFB2
4709	NADH:ubiquinone oxidoreductase subunit B3	NDUFB3
4710	NADH:ubiquinone oxidoreductase subunit B4	NDUFB4
4711	NADH:ubiquinone oxidoreductase subunit B5	NDUFB5
4712	NADH:ubiquinone oxidoreductase subunit B6	NDUFB6
4713	NADH:ubiquinone oxidoreductase subunit B7	NDUFB7
4715	NADH:ubiquinone oxidoreductase subunit B9	NDUFB9
4717	NADH:ubiquinone oxidoreductase subunit C1	NDUFC1
4719	NADH:ubiquinone oxidoreductase core subunit S1	NDUFS1
4720	NADH:ubiquinone oxidoreductase core subunit S2	NDUFS2
4722	NADH:ubiquinone oxidoreductase core subunit S3	NDUFS3
4724	NADH:ubiquinone oxidoreductase subunit S4	NDUFS4
4725	NADH:ubiquinone oxidoreductase subunit S5	NDUFS5
4726	NADH:ubiquinone oxidoreductase subunit S6	NDUFS6
4728	NADH:ubiquinone oxidoreductase core subunit S8	NDUFS8
4723	NADH:ubiquinone oxidoreductase core subunit V1	NDUFV1
4731	NADH:ubiquinone oxidoreductase subunit V3	NDUFV3
29881	NPC1 like intracellular cholesterol transporter 1	NPC1L1
50814	NAD(P) dependent 3-beta-hydroxysteroid dehydrogenase NSDHL	NSDHL
57122	nucleoporin 107	NUP107
55746	nucleoporin 133	NUP133
9972	nucleoporin 153	NUP153
9631	nucleoporin 155	NUP155
23279	nucleoporin 160	NUP160
23511	nucleoporin 188	NUP188
23165	nucleoporin 205	NUP205
23225	nucleoporin 210	NUP210
8021	nucleoporin 214	NUP214
129401	nucleoporin 35	NUP35
79023	nucleoporin 37	NUP37
11097	nucleoporin 42	NUP42
348995	nucleoporin 43	NUP43
10762	nucleoporin 50	NUP50
53371	nucleoporin 54	NUP54
9818	nucleoporin 58	NUP58
23636	nucleoporin 62	NUP62
79902	nucleoporin 85	NUP85
4927	nucleoporin 88	NUP88
9688	nucleoporin 93	NUP93
4928	nucleoporin 98 and 96 precursor	NUP98
4967	oxoglutarate dehydrogenase	OGDH
10606	phosphoribosylaminoimidazole carboxylase and phosphoribosylaminoimidazolesuccinocarboxamide synthase	PAICS
5160	pyruvate dehydrogenase E1 subunit alpha 1	PDHA1
5162	pyruvate dehydrogenase E1 subunit beta	PDHB
8050	pyruvate dehydrogenase complex component X	PDHX
8566	pyridoxal kinase	PDXK
5198	phosphoribosylformylglycinamidine synthase	PFAS
5238	phosphoglucomutase 3	PGM3
9489	phosphatidylglycerophosphate synthase 1	PGS1
10654	phosphomevalonate kinase	PMVK
55163	pyridoxamine 5'-phosphate oxidase	PNPO
25885	RNA polymerase I subunit A	POLR1A
84172	RNA polymerase I subunit B	POLR1B
9533	RNA polymerase I and III subunit C	POLR1C
51082	RNA polymerase I and III subunit D	POLR1D
64425	RNA polymerase I subunit E	POLR1E
30834	RNA polymerase I subunit H	POLR1H
5430	RNA polymerase II subunit A	POLR2A
5431	RNA polymerase II subunit B	POLR2B
5432	RNA polymerase II subunit C	POLR2C
5433	RNA polymerase II subunit D	POLR2D
5434	RNA polymerase II, I and III subunit E	POLR2E
5435	RNA polymerase II, I and III subunit F	POLR2F
5436	RNA polymerase II subunit G	POLR2G
5437	RNA polymerase II, I and III subunit H	POLR2H
5438	RNA polymerase II subunit I	POLR2I
5439	RNA polymerase II subunit J	POLR2J
5440	RNA polymerase II, I and III subunit K	POLR2K
5441	RNA polymerase II, I and III subunit L	POLR2L
11128	RNA polymerase III subunit A	POLR3A
55703	RNA polymerase III subunit B	POLR3B
10623	RNA polymerase III subunit C	POLR3C
661	RNA polymerase III subunit D	POLR3D
55718	RNA polymerase III subunit E	POLR3E
10621	RNA polymerase III subunit F	POLR3F
171568	RNA polymerase III subunit H	POLR3H
51728	RNA polymerase III subunit K	POLR3K
5442	RNA polymerase mitochondrial	POLRMT
9883	POM121 transmembrane nucleoporin	POM121
5471	phosphoribosyl pyrophosphate amidotransferase	PPAT
79717	phosphopantothenoylcysteine synthetase	PPCS
29968	phosphoserine aminotransferase 1	PSAT1
5805	6-pyruvoyltetrahydropterin synthase	PTS
5859	glutaminyl-tRNA synthetase 1	QARS1
8480	ribonucleic acid export 1	RAE1
5903	RAN binding protein 2	RANBP2
5917	arginyl-tRNA synthetase 1	RARS1
55312	riboflavin kinase	RFK
6240	ribonucleotide reductase catalytic subunit M1	RRM1
6241	ribonucleotide reductase regulatory subunit M2	RRM2
50484	ribonucleotide reductase regulatory TP53 inducible subunit M2B	RRM2B
6301	seryl-tRNA synthetase 1	SARS1
949	scavenger receptor class B member 1	SCARB1
6389	succinate dehydrogenase complex flavoprotein subunit A	SDHA
6390	succinate dehydrogenase complex iron sulfur subunit B	SDHB
6391	succinate dehydrogenase complex subunit C	SDHC
6392	succinate dehydrogenase complex subunit D	SDHD
23478	SEC11 homolog A, signal peptidase complex subunit	SEC11A
90701	SEC11 homolog C, signal peptidase complex subunit	SEC11C
6396	SEC13 homolog, nuclear pore and COPII coat complex component	SEC13
81929	SEH1 like nucleoporin	SEH1L
6472	serine hydroxymethyltransferase 2	SHMT2
115286	solute carrier family 25 member 26	SLC25A26
8884	solute carrier family 5 member 6	SLC5A6
28972	signal peptidase complex subunit 1	SPCS1
9789	signal peptidase complex subunit 2	SPCS2
60559	signal peptidase complex subunit 3	SPCS3
6697	sepiapterin reductase	SPR
10558	serine palmitoyltransferase long chain base subunit 1	SPTLC1
9517	serine palmitoyltransferase long chain base subunit 2	SPTLC2
55304	serine palmitoyltransferase long chain base subunit 3	SPTLC3
6713	squalene epoxidase	SQLE
8802	succinate-CoA ligase GDP/ADP-forming subunit alpha	SUCLG1
6897	threonyl-tRNA synthetase 1	TARS1
9524	trans-2,3-enoyl-CoA reductase	TECR
55217	trimethyllysine hydroxylase, epsilon	TMLHE
27010	thiamin pyrophosphokinase 1	TPK1
7175	translocated promoter region, nuclear basket protein	TPR
7298	thymidylate synthetase	TYMS
7358	UDP-glucose 6-dehydrogenase	UGDH
7372	uridine monophosphate synthetase	UMPS
29796	ubiquinol-cytochrome c reductase, complex III subunit X	UQCR10
10975	ubiquinol-cytochrome c reductase, complex III subunit XI	UQCR11
7381	ubiquinol-cytochrome c reductase binding protein	UQCRB
7384	ubiquinol-cytochrome c reductase core protein 1	UQCRC1
7385	ubiquinol-cytochrome c reductase core protein 2	UQCRC2
7386	ubiquinol-cytochrome c reductase, Rieske iron-sulfur polypeptide 1	UQCRFS1
7388	ubiquinol-cytochrome c reductase hinge protein	UQCRH
27089	ubiquinol-cytochrome c reductase complex III subunit VII	UQCRQ
7389	uroporphyrinogen decarboxylase	UROD
7390	uroporphyrinogen III synthase	UROS
7407	valyl-tRNA synthetase 1	VARS1
7453	tryptophanyl-tRNA synthetase 1	WARS1
8565	tyrosyl-tRNA synthetase 1	YARS1

## Sheet: Table_S2
Table S2: Complete list of differentially expressed genes of the available HCC and adjacent normal tissue data
	baseMean	log2FoldChange	lfcSE	stat	pvalue	padj	log10p	significance	gene_symbol
ENSG00000000003	4919.94514808796	-0.119645451425833	0.127120328360364	-0.941198413889079	0.346603189413937	0.44793181813531	0.460167445261743	Not Significant	TSPAN6
ENSG00000000005	5.50626654223794	0.0913541435889468	0.441799515132547	0.20677737403478	0.836183727171213	0.881281950089429	0.0776982884341492	Not Significant	TNMD
ENSG00000000419	1111.32315201015	0.049010844487485	0.0804354384067335	0.609319044668526	0.542312986035213	0.636985323687181	0.265749995977766	Not Significant	DPM1
ENSG00000000457	496.656962982331	0.130402516972078	0.101599711351805	1.28349298671272	0.199319415084017	0.286945721234535	0.700450395964941	Not Significant	SCYL3
ENSG00000000460	185.853594639262	0.815535089011591	0.192898797257736	4.22778731959607	2.36000708552773e-05	9.26072828457828e-05	4.62708669313118	Not Significant	FIRRM
ENSG00000000938	274.323972709554	-1.08607708684831	0.173009974342541	-6.27754030353184	3.43971117281874e-10	3.08581689431709e-09	9.46347802292767	Significant	FGR
ENSG00000000971	69166.9664773795	-0.414812427507091	0.189620457566797	-2.18759322084732	0.0286992460911487	0.0559707120444938	1.54212951172435	Not Significant	CFH
ENSG00000001036	2390.38192866698	0.213759893823211	0.11976646134896	1.78480595832572	0.0742927965619946	0.126119538796466	1.12905329344046	Not Significant	FUCA2
ENSG00000001084	4724.79547409039	-0.512376156251178	0.120259771920928	-4.26057814734649	2.03898771536556e-05	8.11405213518364e-05	4.69058539078146	Not Significant	GCLC
ENSG00000001167	659.786854232358	0.539045510382771	0.115447633021213	4.66917767195561	3.02407763022925e-06	1.41250281108094e-05	5.51940706437868	Not Significant	NFYA
ENSG00000001460	140.827730776363	0.667921876016361	0.13785552601872	4.84508597737069	1.26556861947015e-06	6.32510504130492e-06	5.89771430230398	Not Significant	STPG1
ENSG00000001461	376.281622200018	0.529717164068455	0.113482258146569	4.66784123544929	3.04380954257747e-06	1.42106665403883e-05	5.51658252575015	Not Significant	NIPAL3
ENSG00000001497	1636.41718282954	0.522403701505409	0.0833813519817138	6.26523424110436	3.72265384013798e-10	3.32489223540189e-09	9.42914734581421	Not Significant	LAS1L
ENSG00000001561	740.178279744738	0.566228801027561	0.168990609938099	3.35065244888441	0.000806214188013418	0.00232739204271552	3.09354956326345	Not Significant	ENPP4
ENSG00000001617	683.142600038352	1.44849175167134	0.100513352004684	14.410938674136	4.4166661928275e-47	1.29854001220213e-44	46.3549054230398	Significant	SEMA3F
ENSG00000001626	397.934113190357	-1.63826957095918	0.542507131942951	-3.01981204392988	0.00252931595303473	0.00652005477738692	2.59699691676518	Significant	CFTR
ENSG00000001629	919.700153124002	0.295626738177406	0.112164660055136	2.63564957119369	0.0083976406503468	0.0189049210826163	2.07584271351691	Not Significant	ANKIB1
ENSG00000001630	183.820185429048	0.308218031247346	0.289597735005511	1.06429710591998	0.287194128631998	0.385256348836013	0.541824443011873	Not Significant	CYP51A1
ENSG00000001631	141.276188325275	0.10004983634694	0.0765687178878293	1.30666725402807	0.191325744611754	0.277810169554561	0.718226587784755	Not Significant	KRIT1
ENSG00000002016	175.483962328904	0.283257012262303	0.108967790828089	2.59945631741015	0.00933715613841172	0.0207870149839866	2.02978537874443	Not Significant	RAD52
ENSG00000002079	2.54243529753574	1.52536451794469	0.356432587911127	4.27953158515636	1.87287059344057e-05	7.50192071618299e-05	4.72749222929654	Significant	MYH16
ENSG00000002330	401.987195801916	0.215108964768359	0.125382500934477	1.71562190230015	0.0862312671174015	0.143009340160995	1.06433523215227	Not Significant	BAD
ENSG00000002549	7837.96239718608	-0.694163684472779	0.142999348460219	-4.85431361714131	1.20804426915334e-06	6.05538743160077e-06	5.91791715056858	Not Significant	LAP3
ENSG00000002586	7692.10627995179	0.116344291651847	0.104989284328317	1.10815396443719	0.267795328463654	0.364393700775192	0.572197003276783	Not Significant	CD99
ENSG00000002586.20_PAR_Y	0	NA	NA	NA	NA	NA	NA	NA	NA
ENSG00000002587	70.2160624216379	-0.663804839821693	0.202405836502321	-3.27957360959836	0.00103964084713732	0.00292348705654012	2.98311666555248	Not Significant	HS3ST1
ENSG00000002726	297.122569659819	-2.33726984659828	0.463037106370792	-5.04769448158792	4.47173479854039e-07	2.43182066789296e-06	6.34952396069984	Significant	AOC1
ENSG00000002745	2.52519487487214	0.224358346007754	0.38755544095654	0.578906453884395	0.562652295199487	0.6549122864512	0.249759905194131	Not Significant	WNT16
ENSG00000002746	20.4302363398578	1.17668318948992	0.375510961265004	3.13355217521737	0.00172704211449058	0.00461758176461143	2.76269707188948	Significant	HECW1
ENSG00000002822	26.9149625912854	-0.121330696933101	0.285957042057801	-0.424296936560758	0.671349273091933	0.748874102061401	0.173051476982171	Not Significant	MAD1L1
ENSG00000002834	7400.72526712135	0.610269042911181	0.119231142829591	5.11836948324311	3.08188395828663e-07	1.7223295160696e-06	6.51118371773459	Not Significant	LASP1
ENSG00000002919	760.158152888138	0.443727622740638	0.0678517814912845	6.53966061005538	6.1658594406239e-11	6.14325508839241e-10	10.2100063798458	Not Significant	SNX11
ENSG00000002933	39219.3938940189	-0.380274523411362	0.179787395254797	-2.11513450580021	0.0344184850396342	0.0653320944164109	1.46320824944736	Not Significant	TMEM176A
ENSG00000003056	1268.29005656125	-0.076239251698529	0.13111481379014	-0.581469396894816	0.560924137957011	0.653300473410678	0.251095870819549	Not Significant	M6PR
ENSG00000003096	221.723951043351	0.572965690722246	0.234521654381903	2.44312488854104	0.0145606975478516	0.0308508594991529	1.83681781912145	Not Significant	KLHL13
ENSG00000003137	65.0575288160077	-0.353466122254491	0.329573028707602	-1.07249711434393	0.283496809371671	0.381340527882926	0.54745182453148	Not Significant	CYP26B1
ENSG00000003147	470.171424441398	0.307678620817328	0.245921058004713	1.25112759075488	0.210887930733389	0.300640331827935	0.6759482745321	Not Significant	ICA1
ENSG00000003249	1107.14301198233	1.86892358248721	0.264806278364904	7.05770117697824	1.69279592202661e-12	2.09677184658225e-11	11.7713953958662	Significant	DBNDD1
ENSG00000003393	1403.1854209771	-0.316097927595739	0.100394498902397	-3.1485582482268	0.00164078020071637	0.00440738763798901	2.78494959323666	Not Significant	ALS2
ENSG00000003400	558.012587906331	-0.124033953782712	0.0918885575510292	-1.34983024098329	0.17707044214654	0.260478608319265	0.75185392827351	Not Significant	CASP10
ENSG00000003402	3069.97171605187	-0.257317391907104	0.0695276458624414	-3.70093635007001	0.000214805357387486	0.000697982524190562	3.66795489124619	Not Significant	CFLAR
ENSG00000003436	12206.2984197417	-0.150440918075687	0.185606869768643	-0.810535290332788	0.417632590859825	0.519666639259651	0.37920561757692	Not Significant	TFPI
ENSG00000003509	452.064388068152	0.0481146471023643	0.072869075657541	0.660288972629297	0.509068405313986	0.606937303555984	0.293223856063399	Not Significant	NDUFAF7
ENSG00000003756	1078.84227120948	0.0874299066834422	0.067598075923944	1.29337862784455	0.195880138224923	0.283064328963664	0.708009598189146	Not Significant	RBM5
ENSG00000003987	79.5085376624903	1.17198408251961	0.271557583012863	4.31578477579874	1.59036876277848e-05	6.46563370924182e-05	4.79850216305627	Significant	MTMR7
ENSG00000003989	19384.2747721404	-0.823181419960918	0.281854063736619	-2.92059447022962	0.00349364257948384	0.00868202663770453	2.45672152800159	Not Significant	SLC7A2
ENSG00000004059	2606.56487702985	0.185906396694527	0.0843180388235653	2.20482353821742	0.0274664796436396	0.0539272259657671	1.56119700018317	Not Significant	ARF5
ENSG00000004139	72.1159974576024	0.458312282921316	0.163942675589668	2.7955642499603	0.00518092025047673	0.0123284630873864	2.28559309272435	Not Significant	SARM1
ENSG00000004142	9820.82428448406	-0.114740066630952	0.0783530144467266	-1.4643988803898	0.14308499385907	0.218567531947676	0.844405910795991	Not Significant	POLDIP2
ENSG00000004399	2835.10948017129	0.88710304207128	0.146690470578288	6.04744833508347	1.47157834384819e-09	1.20762027958372e-08	8.83221661199097	Not Significant	PLXND1
ENSG00000004455	5240.92158900812	-0.404872219633466	0.0812616149563728	-4.98233046255395	6.2823026130536e-07	3.32475779428517e-06	6.20188114784614	Not Significant	AK2
ENSG00000004468	199.588109202712	-1.20130731432734	0.238746301250484	-5.03173162488901	4.86069384737277e-07	2.62612261473242e-06	6.31330173226506	Significant	CD38
ENSG00000004478	3641.56109918356	0.183318133063931	0.1036465498682	1.76868533778543	0.0769464004760324	0.129820777740358	1.11381169149151	Not Significant	FKBP4
ENSG00000004487	1331.44302690296	0.155103260960158	0.0669425942028193	2.31695922166139	0.0205059532219277	0.0416755503770731	1.68812003767125	Not Significant	KDM1A
ENSG00000004534	1397.53189922022	0.21408771569373	0.0833116706340028	2.56972059333969	0.0101780568446776	0.0224504526267712	1.99233512791145	Not Significant	RBM6
ENSG00000004660	64.9836852413919	0.117393232044408	0.167278602639595	0.701782715732833	0.482814679403706	0.582182228350742	0.316219534168907	Not Significant	CAMKK1
ENSG00000004700	318.190456934168	0.499011337841075	0.164620986141016	3.03127413787703	0.00243524037542002	0.0063006487185167	2.61345816440165	Not Significant	RECQL
ENSG00000004766	531.719889223119	0.571818045263966	0.0955934671005457	5.98176907489426	2.20727056267379e-09	1.76347177044054e-08	8.65614442865336	Not Significant	VPS50
ENSG00000004776	151.409038175548	0.235025279531477	0.295785251694713	0.79458079192553	0.426857395285206	0.528400636183069	0.369717190044732	Not Significant	HSPB6
ENSG00000004777	139.96423198473	1.3570028792333	0.17067901598063	7.95061344499022	1.85590199483651e-15	3.36444654792644e-14	14.7314449614283	Significant	ARHGAP33
ENSG00000004779	2702.49379387536	0.0612593557809203	0.126946180150043	0.482561631303244	0.629407027889618	0.71363247402111	0.201068412111327	Not Significant	NDUFAB1
ENSG00000004799	11046.6324278327	-1.24163105622565	0.250505758399508	-4.95649706481193	7.17754511909092e-07	3.75613247081747e-06	6.1440240687847	Significant	PDK4
ENSG00000004809	1.9929457831974	1.29885209531433	0.428192916649378	3.03333391284912	0.00241867808807904	0.00626330915578224	2.61642192984982	Significant	SLC22A16
ENSG00000004838	15.9216325543015	1.27513418937995	0.22236382442596	5.73444980392723	9.78293913809402e-09	7.015300103439e-08	8.00953064831146	Significant	ZMYND10
ENSG00000004846	12.0013682486518	5.18263063257504	0.700985271329629	7.39335167876583	1.43173140227764e-13	2.04160605295684e-12	12.8441384495212	Significant	ABCB5
ENSG00000004848	0.905798167313401	1.85047735959598	0.701800009275272	2.63675881325067	0.00837023210303734	0.0188497790156904	2.07726249903532	Significant	ARX
ENSG00000004864	6144.6833951162	-0.550547801013237	0.12864806233499	-4.27948770483344	1.87323985259286e-05	7.50247059723911e-05	4.7274066113122	Not Significant	SLC25A13
ENSG00000004866	1427.62698287889	-0.505989631398844	0.0894164048386679	-5.65880089131061	1.52434277428169e-08	1.06110137027646e-07	7.81691736354733	Not Significant	ST7
ENSG00000004897	1600.60497818297	0.13801725716747	0.0864436495805443	1.59661534233202	0.110351476860108	0.17584140289381	0.957221850196901	Not Significant	CDC27
ENSG00000004939	11.8061041742362	-1.98345802974977	0.431665517775866	-4.59489569602277	4.32965785990711e-06	1.95675607668049e-05	5.36354642129679	Significant	SLC4A1
ENSG00000004948	2.64693107992923	-0.0512142488443088	0.370151391932599	-0.138360276255923	0.889955689962333	0.920371628777681	0.0506316159212715	Not Significant	CALCR
ENSG00000004961	902.528890817977	0.0774194618327003	0.0787192350182723	0.983488493183778	0.325367075834158	0.425692649360917	0.487626395796747	Not Significant	HCCS
ENSG00000004975	575.589946413198	0.834116923895604	0.101853121457496	8.18940953364581	2.62510859787332e-16	5.31613257131002e-15	15.5808527255984	Not Significant	DVL2
ENSG00000005001	50.1613478610266	-2.48588170700804	0.455450660347776	-5.45807026629372	4.81337183209275e-08	3.08378087206243e-07	7.31755058785753	Significant	PRSS22
ENSG00000005007	3989.34910238475	0.308703013937765	0.0835630950718316	3.69425059797512	0.000220536228164599	0.000715669491779179	3.65652005744515	Not Significant	UPF1
ENSG00000005020	762.611304816359	0.483810002045031	0.155604871712033	3.10922143196381	0.00187581077468641	0.00497666909467869	2.72681097387507	Not Significant	SKAP2
ENSG00000005022	10894.2263501892	0.221683830352515	0.0972075550920761	2.28052058446006	0.0225768313626974	0.0453739313386152	1.64633701096109	Not Significant	SLC25A5
ENSG00000005059	130.969910636935	0.257705573247201	0.215624621786372	1.19515837807484	0.232025156950804	0.324929661424871	0.634464924882362	Not Significant	MCUB
ENSG00000005073	8.35965424096883	5.54836662812254	0.823371129745887	6.73859748985236	1.59922741084186e-11	1.73036512860611e-10	10.7960897749959	Significant	HOXA11
ENSG00000005075	1685.58869461049	0.38650731511832	0.130560885721373	2.96036070054822	0.00307279046272063	0.00774507960056488	2.51246705379726	Not Significant	POLR2J
ENSG00000005100	642.236532214945	0.0679781687520043	0.0852913780058176	0.797011026687452	0.42544462734955	0.527035074620285	0.371156956381805	Not Significant	DHX33
ENSG00000005102	14.0168286522492	1.15213139439654	0.362994509382875	3.17396369536078	0.00150372498055169	0.00407337043270141	2.82283158551992	Significant	MEOX1
ENSG00000005108	192.607086011287	1.08872822915213	0.24010697880732	4.53434645906652	5.77821167216957e-06	2.55465678318026e-05	5.23820655277022	Significant	THSD7A
ENSG00000005156	665.203407260614	0.601975531515763	0.0710724245116316	8.46988878812266	2.45627436122303e-17	5.57853715704453e-16	16.6097231249452	Not Significant	LIG3
ENSG00000005175	681.227619585925	0.168511872118363	0.0669322833221275	2.51764714655497	0.0118141609831603	0.0255984041509036	1.92759711561622	Not Significant	RPAP3
ENSG00000005187	2097.96430162915	-2.1068383325293	0.228148012164867	-9.23452416936614	2.59436538834128e-20	8.36534107919695e-19	19.5859688582576	Significant	ACSM3
ENSG00000005189	136.019220780772	1.20188734715956	0.161584093991923	7.43815382731696	1.0210212669388e-13	1.48075555130348e-12	12.9909652118622	Significant	REXO5
ENSG00000005194	1183.91540168946	0.251590979790158	0.0790466698519142	3.18281567410098	0.00145850431566377	0.00396249059752033	2.83609228147801	Not Significant	CIAPIN1
ENSG00000005206	1049.20889530232	0.304744870528756	0.0993972725369536	3.06592789470615	0.00216995638007828	0.00568108707999894	2.66354899614304	Not Significant	SPPL2B
ENSG00000005238	466.303138350317	0.425472877493024	0.118805397125774	3.58125882987113	0.000341942691219209	0.00106498156555474	3.4660466745661	Not Significant	ATOSB
ENSG00000005243	1024.6091957998	-0.252121021076544	0.170987576241495	-1.47449906372413	0.14034726960858	0.215147700924827	0.852796031946262	Not Significant	COPZ2
ENSG00000005249	133.275859403808	-2.47941573064633	0.203180104417673	-12.2030438844024	2.99417958628138e-34	3.44607693949915e-32	33.5237221548974	Significant	PRKAR2B
ENSG00000005302	548.342185688696	0.130956344292445	0.068545590568933	1.91049990532576	0.0560688785666233	0.0991808566276413	1.25127813013653	Not Significant	MSL3
ENSG00000005339	2569.16126435759	-0.0941607115810504	0.0867878583606911	-1.08495258852589	0.277942654505521	0.375305629540737	0.556044799048962	Not Significant	CREBBP
ENSG00000005379	181.525427446278	-0.114774839857497	0.192395021664377	-0.596558262602634	0.550802344089243	0.644202900701223	0.259004220152846	Not Significant	TSPOAP1
ENSG00000005381	9.22258323515628	-1.43451533058188	0.308796623741599	-4.6455019915706	3.39250500803141e-06	1.55980956020392e-05	5.46947950256025	Significant	MPO
ENSG00000005421	24204.8140736718	-1.13011815617822	0.24281643311723	-4.6542078790549	3.25228560146369e-06	1.50410651561472e-05	5.48781132356584	Significant	PON1
ENSG00000005436	609.019729215449	-0.297259988587556	0.0917767732649552	-3.23894573771275	0.00119972395711854	0.00332735378588205	2.92091866869495	Not Significant	GCFC2
ENSG00000005448	141.812584446298	0.688962475974006	0.181889519626723	3.78780744150574	0.000151982563442738	0.00050898499371457	3.81820623465377	Not Significant	WDR54
ENSG00000005469	1499.6029877861	-0.255860810772605	0.16442674616462	-1.55607780814713	0.119689591340333	0.188318222988943	0.921943615842613	Not Significant	CROT
ENSG00000005471	7915.55123520367	-0.294934469505809	0.271063559405609	-1.0880638849152	0.276566905752305	0.373806849671319	0.558199789190715	Not Significant	ABCB4
ENSG00000005483	1242.88655452622	0.205028216267929	0.113055571423891	1.81351713750749	0.0697520978388555	0.119458409034443	1.15644272617425	Not Significant	KMT2E
ENSG00000005486	4258.80079733058	0.266270908170812	0.13337174300031	1.99645668700748	0.0458842358062949	0.0836259267518391	1.33833649699599	Not Significant	RHBDD2
ENSG00000005513	9.0787350235529	-0.214377660944542	0.302287981232954	-0.709183541039744	0.478210585895946	0.578117843841985	0.32038081436556	Not Significant	SOX8
ENSG00000005700	3166.07144951586	-0.363993650589306	0.117511573103861	-3.09751321486944	0.0019515169521858	0.00515890221927749	2.70962767179305	Not Significant	IBTK
ENSG00000005801	378.623614065227	0.416533817824593	0.0807765540213411	5.15661781900903	2.51450289688226e-07	1.43070967959306e-06	6.59954785970531	Not Significant	ZNF195
ENSG00000005810	938.58162797052	-0.432231538033921	0.119035878866568	-3.63110300986165	0.000282212508017588	0.00089594922173327	3.54942374167084	Not Significant	MYCBP2
ENSG00000005812	1155.9883667682	-0.856383126395698	0.09261379420865	-9.24682045167428	2.31269805970469e-20	7.49448576642377e-19	19.6358810639712	Not Significant	FBXL3
ENSG00000005844	1206.86956808799	0.0226411537932944	0.174720947094042	0.129584655817531	0.896895043759576	0.925099110515977	0.0472583758890088	Not Significant	ITGAL
ENSG00000005882	1604.73979069129	-0.357980128989788	0.119423002695765	-2.99758104309064	0.00272131492836246	0.00695951653472801	2.56522119591387	Not Significant	PDK2
ENSG00000005884	633.166119356847	1.1476336018419	0.274595759413602	4.17935660875704	2.92334973718771e-05	0.000112874944902564	4.53411922438095	Significant	ITGA3
ENSG00000005889	977.08878501434	0.00627557642823652	0.103429734281951	0.0606747805338959	0.951618216884756	0.965651681850896	0.0215372528298098	Not Significant	ZFX
ENSG00000005893	16292.3083969419	0.19907039741235	0.119292353760893	1.66876074732637	0.0951648047402922	0.155470155245816	1.02152363914929	Not Significant	LAMP2
ENSG00000005961	16.8439840718653	-0.103326618606764	0.322859337026139	-0.320036024228096	0.74894102214651	0.813457200337193	0.12555238091845	Not Significant	ITGA2B
ENSG00000005981	81.1488486442444	-0.0912051265791525	0.287926845769325	-0.316764928033915	0.751421978150629	0.815357765320231	0.124116106517844	Not Significant	ASB4
ENSG00000006007	1303.70886403294	-0.085869327536579	0.0962850722463806	-0.891823888513589	0.372487335354882	0.474496454281668	0.428888488765333	Not Significant	GDE1
ENSG00000006015	1414.67377869641	0.306854455700044	0.16653672046409	1.84256333885361	0.0653927907613659	0.113069800269906	1.18447012790106	Not Significant	REX1BD
ENSG00000006016	30.5528019462395	1.80098122552409	0.362658398792518	4.96605409255794	6.83289034725308e-07	3.58854346736785e-06	6.16539554868534	Significant	CRLF1
ENSG00000006025	102.73879196345	0.461598379445014	0.192159901667054	2.40215765849424	0.0162986822135436	0.0340118519465875	1.787847507898	Not Significant	OSBPL7
ENSG00000006042	1392.27117489619	1.19516141394029	0.221919189884678	5.38557037163558	7.22152731102952e-08	4.50089448383129e-07	7.14137094195876	Significant	TMEM98
ENSG00000006047	113.406075649951	1.53411638764491	0.306227670864263	5.00972489950107	5.45078952581835e-07	2.917633640311e-06	6.26354058728811	Significant	YBX2
ENSG00000006059	0.0327771574424304	-0.744722467789896	2.91606982145991	-0.255385677774017	0.798425231602915	NA	0.0977657470553938	Not Significant	KRT33A
ENSG00000006062	862.00968814809	-0.172439169537452	0.203128051569036	-0.848918542788492	0.395926620081963	0.497829120954502	0.402385297525275	Not Significant	MAP3K14
ENSG00000006071	8.96509103171029	1.57616529089621	0.325965257654112	4.83537816956158	1.32892746328395e-06	6.62435929255028e-06	5.87649872346302	Significant	ABCC8
ENSG00000006116	0.388914754854204	-1.79968988228417	0.620572957778599	-2.9000456106343	0.00373108363911938	0.00921403298509163	2.42816501533846	Significant	CACNG3
ENSG00000006118	208.420718933469	1.9016304404948	0.239642530945807	7.93527940549434	2.100219706855e-15	3.78191567591301e-14	14.67773527075	Significant	TMEM132A
ENSG00000006125	4052.11270611442	0.340839680935381	0.0801297344656909	4.25359803334077	2.10362779318265e-05	8.3497086965292e-05	4.6770310999112	Not Significant	AP2B1
ENSG00000006128	1.68735887542237	-2.09743006282552	0.652376943365271	-3.21505853963198	0.00130417923162739	0.00358416557869319	2.88466271998613	Significant	TAC1
ENSG00000006194	818.428946415863	0.203060364495043	0.0658631620102497	3.08306431542783	0.00204880870453307	0.00539273397194628	2.68849858939972	Not Significant	ZNF263
ENSG00000006210	1894.37087105323	-0.241349337978626	0.177680784788832	-1.358331111974	0.174358642350931	0.257062949137102	0.758556521288871	Not Significant	CX3CL1
ENSG00000006282	2444.26320001525	0.280897047695191	0.141223373210175	1.98902661301786	0.0466982655743712	0.0848703909491845	1.33069924931543	Not Significant	SPATA20
ENSG00000006283	2.98494917430352	1.81882049826048	0.453392184879196	4.01158325820083	6.0312898957981e-05	0.000219314084236571	4.21958979652993	Significant	CACNA1G
ENSG00000006327	2346.72831058519	-0.259615001123711	0.264937572939773	-0.97991009067909	0.327130501557992	0.427557326385509	0.485278960489054	Not Significant	TNFRSF12A
ENSG00000006377	5.31402500003052	5.03700218137017	1.01767313722738	4.94952848523972	7.43934896670911e-07	3.88183260620102e-06	6.12846506882737	Significant	DLX6
ENSG00000006432	199.256768383633	1.51221995909027	0.137468949379344	11.0004474895441	3.802402755475e-28	2.51994892448395e-26	27.4199418839944	Significant	MAP3K9
ENSG00000006451	1255.70166363014	0.354973325753289	0.0709603214397636	5.00241992357119	5.66151011852794e-07	3.01944094233694e-06	6.24706771215644	Not Significant	RALA
ENSG00000006453	1927.10236753632	0.462861656727045	0.16629538058651	2.78337050069923	0.00537973336940678	0.0127387580099564	2.26923924832336	Not Significant	BAIAP2L1
ENSG00000006459	895.909177105236	-1.00373458230329	0.126063922134004	-7.96210815364241	1.6913253730581e-15	3.08860270412604e-14	14.7717728358496	Significant	KDM7A
ENSG00000006468	343.471451378921	0.370855220152117	0.260638641705672	1.4228712125154	0.15477349279561	0.23309721200069	0.810303416510579	Not Significant	ETV1
ENSG00000006530	611.910290266111	0.196061323008919	0.0849674686288342	2.30748692614793	0.0210276902481389	0.0425993817536369	1.67720842905302	Not Significant	AGK
ENSG00000006534	585.961416068673	0.723334447553763	0.190743378612077	3.79218640676822	0.00014932675603621	0.000500980846975572	3.82586236938282	Not Significant	ALDH3B1
ENSG00000006555	284.76888821613	0.0386589399293873	0.220634024173372	0.17521749002325	0.860908741873376	0.899510308433398	0.0650428822296585	Not Significant	TTC22
ENSG00000006576	402.065560544582	0.540259004738006	0.112689657546322	4.7942199532901	1.63309019239046e-06	8.00724225471498e-06	5.78698982936264	Not Significant	PHTF2
ENSG00000006606	4.83155542617075	2.11063920526204	0.411843883486824	5.12485261986308	2.97770574286569e-07	1.66901180987902e-06	6.52611822148102	Significant	CCL26
ENSG00000006607	722.31477020373	-0.51681486046243	0.107961990560698	-4.78700751790853	1.69286495077909e-06	8.27398297916678e-06	5.77137768658736	Not Significant	FARP2
ENSG00000006611	394.422902070065	2.69519055055479	0.521045271599127	5.17266099024956	2.30783506835777e-07	1.32289425639416e-06	6.63679523167816	Significant	USH1C
ENSG00000006625	534.599594559661	0.601643851016561	0.127995359044833	4.70051301474004	2.59508715262856e-06	1.2263486221506e-05	5.58584805235499	Not Significant	GGCT
ENSG00000006634	173.694384655849	0.777273286674197	0.116892687204464	6.64946033206183	2.94169614460451e-11	3.06006416894996e-10	10.531402188691	Not Significant	DBF4
ENSG00000006638	290.566702312939	-1.8010068730261	0.161584570610568	-11.1459087103476	7.49750090288815e-29	5.25979775922572e-27	28.1250834732684	Significant	TBXA2R
ENSG00000006652	204.349341148156	0.234995029357207	0.145278823087915	1.61754496878737	0.105760697018514	0.169835884318776	0.975675695620377	Not Significant	IFRD1
ENSG00000006659	0.0738788140083658	-0.146590281579433	1.96286257800877	-0.0746818871691681	0.940467819367346	NA	0.026656060411629	Not Significant	LGALS14
ENSG00000006695	517.281896664289	-0.162574671512724	0.116523872556414	-1.39520484468978	0.162954076509408	0.24318664521207	0.787934770618311	Not Significant	COX10
ENSG00000006704	440.367827360033	1.21515467010057	0.1393786386285	8.7183709215258	2.82233056151994e-18	7.11434081762405e-17	17.5493921214688	Significant	GTF2IRD1
ENSG00000006712	2877.48437112431	-0.018470713627283	0.0827014165896613	-0.223342167389089	0.823269211152145	0.871162829495518	0.0844581261489782	Not Significant	PAF1
ENSG00000006715	1474.27748883423	0.274493581631592	0.106016679701368	2.58915467268733	0.00962118683772623	0.0213502678412861	2.01677135152946	Not Significant	VPS41
ENSG00000006740	120.66587354256	1.44411723483176	0.285730537385727	5.05412283910786	4.32373270479895e-07	2.36046319051153e-06	6.36414116217918	Significant	ARHGAP44
ENSG00000006744	2517.86059186877	-0.214320681820154	0.0876966740519622	-2.44388608960432	0.0145300133816676	0.0307918984847987	1.83773398573077	Not Significant	ELAC2
ENSG00000006747	20.4497875329099	1.64347591893343	0.292584844702422	5.61709175540161	1.94198309628888e-08	1.32650940313178e-07	7.7117545546651	Significant	SCIN
ENSG00000006756	3172.4743643277	-0.795214062298122	0.142077867126216	-5.5970298427389	2.18055184331125e-08	1.48060523125192e-07	7.66143358337884	Not Significant	ARSD
ENSG00000006757	1148.72572584941	-0.40394771252807	0.0919607579215913	-4.39260964848169	1.11998112176815e-05	4.68762902279069e-05	4.95078929767001	Not Significant	PNPLA4
ENSG00000006788	1.79832291248956	2.96604575306356	0.720491509134485	4.1166977201808	3.84339621353925e-05	0.000145039996431824	4.41528484205556	Significant	MYH13
ENSG00000006831	6923.57682141489	-0.50048199686151	0.119045865706485	-4.20411069205444	2.62110650392544e-05	0.0001022177805902	4.58151533192353	Not Significant	ADIPOR2
ENSG00000006837	7.27456707014276	0.698189123266016	0.163744513356081	4.26389323804533	2.0089546063658e-05	8.00142868528033e-05	4.69702987630679	Not Significant	CDKL3
ENSG00000007001	482.63092338988	-0.257638344508913	0.457640634391587	-0.562970866543422	0.573454722342791	0.66485404630509	0.241500866538559	Not Significant	UPP2
ENSG00000007038	3.66046601274476	-1.32758448953611	0.341712616094718	-3.88509064929614	0.000102291713659658	0.000355913535391822	3.99015954573693	Significant	PRSS21
ENSG00000007047	1402.68552516413	0.847642771260331	0.0981309816672338	8.63787110715679	5.72701773676081e-18	1.38947847430294e-16	17.2420714718604	Not Significant	MARK4
ENSG00000007062	133.872144645078	-2.04171094231083	0.433765207207802	-4.70694953948373	2.5145111826453e-06	1.19170290383839e-05	5.59954642862514	Significant	PROM1
ENSG00000007080	2169.00760082279	0.762086096367394	0.132150913273659	5.76678645261618	8.07973242119869e-09	5.8799870889736e-08	8.09260302164139	Not Significant	CCDC124
ENSG00000007129	46.5743986076787	-0.75148729004502	0.206013160149754	-3.64776351908176	0.000264532942112336	0.000844380169843569	3.57752023785648	Not Significant	CEACAM21
ENSG00000007168	2438.71924336579	-0.191816066833825	0.0725966727230881	-2.64221567792076	0.00823655873686836	0.0185831846006767	2.08425420016618	Not Significant	PAFAH1B1
ENSG00000007171	56.3922609941493	1.83263018951036	0.303828251790387	6.03179651237534	1.6214687574888e-09	1.32323797844929e-08	8.79009141491018	Significant	NOS2
ENSG00000007174	3.23981934863368	-0.369800533536237	0.351350809776143	-1.0525108331808	0.292565242917181	0.39112834223811	0.533777269823421	Not Significant	DNAH9
ENSG00000007202	1804.86992608369	0.987221492855283	0.124833489228727	7.90830648854524	2.60913819017835e-15	4.62875141023358e-14	14.5835029183538	Not Significant	BLTP2
ENSG00000007216	137.987175621092	0.263226403265631	0.413478904229796	0.636613864874082	0.524376391763554	0.620930612405722	0.280356869151316	Not Significant	SLC13A2
ENSG00000007237	227.322494101046	0.102265758002944	0.210703200912142	0.485354553515235	0.62742486401016	0.711909185943676	0.20243827478643	Not Significant	GAS7
ENSG00000007255	1245.02858966749	0.123210950536211	0.12992537038044	0.948320948983498	0.342966089245675	0.444225491300989	0.464748818678905	Not Significant	TRAPPC6A
ENSG00000007264	134.826602862648	0.0426915387788092	0.194395425354657	0.219611848894707	0.826173462602116	0.873378745269016	0.0829287590454173	Not Significant	MATK
ENSG00000007306	6.90616139093886	-0.119409353005364	0.863209017885081	-0.138331910963957	0.889978106637531	0.920371628777681	0.0506206768196483	Not Significant	CEACAM7
ENSG00000007312	68.9131483798714	-0.167306475654883	0.196167551762277	-0.852875382049071	0.393728414930732	0.495604665367018	0.404803241541211	Not Significant	CD79B
ENSG00000007314	56.8103955128723	2.43221168672965	0.224395281565692	10.8389609164648	2.25012155220112e-27	1.38348253079347e-25	26.6477940205445	Significant	SCN4A
ENSG00000007341	254.464035241634	0.243352044916264	0.0818798168808298	2.97206386368017	0.00295805146808542	0.00749410891063218	2.52899427384452	Not Significant	ST7L
ENSG00000007350	6.36410746893304	-0.599682652908102	0.294692594717591	-2.03494306832782	0.041856601779318	0.077296279450159	1.37823603372304	Not Significant	TKTL1
ENSG00000007372	9.6752901038261	4.98264616157389	0.620590059208904	8.02888490983163	9.83625763048184e-16	1.84628211275341e-14	15.0071701047776	Significant	PAX6
ENSG00000007376	608.376682219572	0.761178910514316	0.10639477617916	7.15428837626909	8.41080886302274e-13	1.08372099378095e-11	12.0751622363239	Not Significant	RPUSD1
ENSG00000007384	412.461060942529	0.789161302973474	0.147365938575238	5.3551133362515	8.5502805716546e-08	5.26914298719286e-07	7.0680196339593	Not Significant	RHBDF1
ENSG00000007392	588.926336219183	0.148937934497855	0.119054538178006	1.25100594044696	0.210932310125593	0.300677091051296	0.675856890936205	Not Significant	LUC7L
ENSG00000007402	42.0855985411514	0.303273885462461	0.222470707922795	1.36320816476975	0.17281691477657	0.255255381840932	0.762413752397555	Not Significant	CACNA2D2
ENSG00000007516	506.736148998451	-0.10281221667472	0.154105632143932	-0.667154180183985	0.504673655274503	0.602742002482835	0.296989365501174	Not Significant	BAIAP3
ENSG00000007520	1294.12869640579	0.509420495212893	0.12523711903846	4.06764782776943	4.7490081232224e-05	0.000176557847698742	4.32339708755261	Not Significant	TSR3
ENSG00000007541	1476.3201670066	-0.0194469138858758	0.12121153297199	-0.160437818160172	0.872536200864815	0.908141900433462	0.0592165454465118	Not Significant	PIGQ
ENSG00000007545	198.548388930467	0.829048143103832	0.0995170308725748	8.33071621846692	8.0354733746045e-17	1.72789391228779e-15	16.094988533596	Not Significant	CRAMP1
ENSG00000007866	723.782443505697	0.428354206882511	0.117255004266191	3.65318486458852	0.000259007616713203	0.000828214883539816	3.58668746430533	Not Significant	TEAD3
ENSG00000007908	168.445286005406	-1.68415493692021	0.263785217651995	-6.38456905171264	1.71880812101054e-10	1.60937965957157e-09	9.76477260303227	Significant	SELE
ENSG00000007923	822.431783891327	-0.220535779859664	0.126169499978268	-1.74793258194453	0.0804757021692685	0.134936991075089	1.09433522530518	Not Significant	DNAJC11
ENSG00000007933	23821.1204349576	-1.09750299562601	0.236182781398169	-4.64683745838263	3.37062539960058e-06	1.55121370673285e-05	5.47228951088048	Significant	FMO3
ENSG00000007944	294.608435642539	0.540464560250041	0.144683314237987	3.73550027587176	0.000187342374213813	0.000615923525917346	3.7273639802017	Not Significant	MYLIP
ENSG00000007952	31.9920394380625	0.63619179004226	0.206299026153449	3.08383321969271	0.00204352119591328	0.00538013016908429	2.68962085331797	Not Significant	NOX1
ENSG00000007968	59.449606388822	2.88595954095786	0.238943505859654	12.077999486008	1.38037334209711e-33	1.46369358218894e-31	32.8600034364364	Significant	E2F2
ENSG00000008018	6401.96396623612	-0.0953691973552494	0.115727516454992	-0.82408402320065	0.409891817514022	0.511888397908998	0.387330751222356	Not Significant	PSMB1
ENSG00000008056	65.7676896700492	-0.859484249811894	0.311908420358252	-2.75556603705892	0.00585906758252903	0.0137294368165729	2.23217149251132	Not Significant	SYN1
ENSG00000008083	474.671027805409	0.384586725422778	0.106315050756453	3.61742502765474	0.000297548478558584	0.000940022989651576	3.52644226605219	Not Significant	JARID2
ENSG00000008086	281.778005380687	0.482846300832987	0.160053670699732	3.01677742673473	0.00255477320800599	0.00657833760510523	2.59264764695126	Not Significant	CDKL5
ENSG00000008118	11.107343683445	-0.0574117948508017	0.272248614088894	-0.210880026122211	0.832980890493826	0.878679506163307	0.0793649616763798	Not Significant	CAMK1G
ENSG00000008128	32.7691116925213	0.152035534997179	0.171117029111001	0.88848863135975	0.374277968467583	0.476470397497175	0.426805736483126	Not Significant	CDK11A
ENSG00000008130	3539.29296382795	-0.47620271789511	0.105460749491437	-4.51544977815445	6.31825195772824e-06	2.77483143081055e-05	5.1994030593949	Not Significant	NADK
ENSG00000008196	0.274818394448112	-0.0856998597313953	1.02440453902261	-0.0836582194502594	0.933328176693688	NA	0.0299656228485108	Not Significant	TFAP2B
ENSG00000008197	0.0427527315411885	-0.629644597770369	2.91606982145991	-0.215922332564431	0.829048288823874	NA	0.0814201727561457	Not Significant	TFAP2D
ENSG00000008226	32.2253388509924	-0.777362523849933	0.209137969273437	-3.71698418298004	0.000201615060254592	0.000658496532386765	3.69547703005799	Not Significant	DLEC1
ENSG00000008256	386.487262525907	0.791503141348877	0.125937271109002	6.28489989007152	3.28065027076289e-10	2.95418200625502e-09	9.48404006451591	Not Significant	CYTH3
ENSG00000008277	47.4154988421031	1.85660095715464	0.290467723283485	6.39176338137462	1.63983521824678e-10	1.54034013341037e-09	9.78519979061183	Significant	ADAM22
ENSG00000008282	3465.7363196009	0.429544224550608	0.0767661102723784	5.59549289427999	2.19995858767901e-08	1.49221603783823e-07	7.65758549431951	Not Significant	SYPL1
ENSG00000008283	1278.58866748395	0.832729826566657	0.179929137778427	4.62809879960698	3.6903796014839e-06	1.68908246096222e-05	5.43292895894918	Not Significant	CYB561
ENSG00000008294	2518.4634194252	-0.247547073934822	0.102786762821303	-2.40835558140095	0.0160245649174991	0.0335198534374774	1.79521375316605	Not Significant	SPAG9
ENSG00000008300	147.309216138148	3.41141628590439	0.23005658013359	14.8285968778786	9.57126971558221e-50	3.64169922201935e-47	49.0190304453064	Significant	CELSR3
ENSG00000008311	3365.27103035719	-0.609446343329374	0.262250323794031	-2.32391073731535	0.0201302786671681	0.0410073911800759	1.69615021305095	Not Significant	AASS
ENSG00000008323	289.663345384074	0.446044131013916	0.220422687591291	2.02358539353705	0.0430128291686715	0.0791194351122742	1.36640199078855	Not Significant	PLEKHG6
ENSG00000008324	633.690206477953	0.000119678001517076	0.108753856884056	0.00110044834221068	0.999121969435003	0.999564779022283	0.00038149133436618	Not Significant	SS18L2
ENSG00000008382	859.541363074859	0.125701805832258	0.126034740301362	0.997358391279201	0.318590580308183	0.418689827207402	0.496767069026583	Not Significant	MPND
ENSG00000008394	37854.3930667924	-0.672962132670847	0.197647065918048	-3.40486781093873	0.000661960886548955	0.00194657910819056	3.17916767107057	Not Significant	MGST1
ENSG00000008405	617.047122628252	-0.380052354799163	0.15007169855998	-2.53247186808687	0.0113261457812329	0.0246549694225519	1.94591785277681	Not Significant	CRY1
ENSG00000008438	4.20827318072696	-2.73024950255927	0.304891493606738	-8.9548234693647	3.40279664100564e-19	9.54465274646691e-18	18.468164004571	Significant	PGLYRP1
ENSG00000008441	2618.37058594639	0.328442501049765	0.141113468954203	2.32750639243628	0.0199383291621492	0.0406623483046359	1.70031123850491	Not Significant	NFIX
ENSG00000008513	8322.77567456875	-0.0581872385202544	0.200484178675654	-0.290233568078159	0.771637557269096	0.831435290342823	0.112586642461832	Not Significant	ST3GAL1
ENSG00000008516	51.9154317345519	-0.478422492789194	0.224787901070514	-2.12832848436587	0.0333098580159822	0.0635185211140849	1.47742721849486	Not Significant	MMP25
ENSG00000008517	13836.462389996	0.755577125675695	0.23935312990252	3.15674637713496	0.00159540044903906	0.00429866249457403	2.79713029004889	Not Significant	IL32
ENSG00000008710	704.960828309974	0.680906440389075	0.160210567200747	4.25007196645079	2.13701843183085e-05	8.46250925723541e-05	4.67019173202034	Not Significant	PKD1
ENSG00000008735	206.124298618879	3.03105307618402	0.268085778086312	11.3062807651369	1.22158623655559e-29	9.31776426331237e-28	28.9130758690604	Significant	MAPK8IP2
ENSG00000008838	2257.68267323522	0.619779199881309	0.0654640375128978	9.46747593683326	2.86687231521931e-21	1.00999474451533e-19	20.5425916492337	Not Significant	MED24
ENSG00000008853	236.500001168172	0.703011162302066	0.119454409059832	5.88518387755739	3.9761168457699e-09	3.04575070840939e-08	8.40054086151631	Not Significant	RHOBTB2
ENSG00000008869	730.111828341618	0.0208245768788778	0.104810200371208	0.19868845594344	0.842506454811966	0.886097601791017	0.0744267631231165	Not Significant	HEATR5B
ENSG00000008952	7947.03729042326	-0.700894426011888	0.0855869004399023	-8.18927221817134	2.62810509484191e-16	5.31887026735184e-15	15.5803572718378	Not Significant	SEC62
ENSG00000008988	28861.7144577902	0.599259676328437	0.173877600062179	3.44644552325394	0.000568013073922581	0.00169060471412941	3.24564166804411	Not Significant	RPS20
ENSG00000009307	14996.0103871264	0.0139425859385551	0.0649871497492312	0.214543736605713	0.830123064001133	0.876408122379807	0.0808575196061102	Not Significant	CSDE1
ENSG00000009335	2793.0432717335	0.299895499204681	0.0950785329089612	3.15418728107463	0.00160945765312036	0.0043318467010291	2.7933204456687	Not Significant	UBE3C
ENSG00000009413	494.988338957184	-0.343699540509593	0.126474825505219	-2.71753322557784	0.00657705514635511	0.0152391847319294	2.18196851671497	Not Significant	REV3L
ENSG00000009694	263.790489449171	-0.754685358684821	0.380318455966375	-1.98435113217736	0.0472167097119221	0.0856297655354272	1.32590427993715	Not Significant	TENM1
ENSG00000009709	0.203413864878564	-0.550910932004133	1.07621021844353	-0.51189899757771	0.608721699770325	NA	0.21558121619913	Not Significant	PAX7
ENSG00000009724	11118.1769441614	-0.468585523713881	0.264905143459671	-1.76888042864754	0.076913830932106	0.129781007917056	1.11399555672149	Not Significant	MASP2
ENSG00000009765	1743.09510884041	-1.56161662349748	0.258213655881842	-6.04776931012537	1.46865041149793e-09	1.20552342533641e-08	8.83308156869281	Significant	IYD
ENSG00000009780	277.703926800217	-0.159499876283599	0.0831610809637962	-1.91796299945929	0.0551157029406265	0.097815779443714	1.25872464926299	Not Significant	FAM76A
ENSG00000009790	92.1396316263089	-0.505101532952357	0.232612797470336	-2.17142624329072	0.0298989669256636	0.0579887549830817	1.52434381723526	Not Significant	TRAF3IP3
ENSG00000009830	399.080080196881	0.561366697959598	0.0969688462412184	5.78914486167186	7.07456655168441e-09	5.20588297720195e-08	8.15030016357445	Not Significant	POMT2
ENSG00000009844	1346.72519679663	-0.407812189288786	0.0888160075080254	-4.59165189621855	4.3975141003069e-06	1.98492677624599e-05	5.35679275933482	Not Significant	VTA1
ENSG00000009950	11632.9302846475	0.153676252257048	0.158291408156988	0.970843926693968	0.331626004570279	0.432220384210825	0.479351421431271	Not Significant	MLXIPL
ENSG00000009954	2799.5252765933	0.367280036641153	0.0862909699055457	4.25629746708351	2.07840139096157e-05	8.25565946758637e-05	4.68227057562116	Not Significant	BAZ1B
ENSG00000010017	1018.38892069768	-0.0731485433882645	0.0979077880598706	-0.747116698658682	0.454993121234963	0.55561593920329	0.341995169128119	Not Significant	RANBP9
ENSG00000010030	178.720983145676	-0.299988052722263	0.308115576992907	-0.973621832592934	0.330244341891381	0.430732064087319	0.481164614459541	Not Significant	ETV7
ENSG00000010072	274.978391532934	0.406963379360271	0.0728224339846879	5.58843418287614	2.29126186092673e-08	1.54862486612814e-07	7.63992527385877	Not Significant	SPRTN
ENSG00000010165	1393.32427444605	0.700939369420559	0.0910442712158579	7.69888494970424	1.37258681008455e-14	2.22622016173242e-13	13.8624601787916	Not Significant	METTL13
ENSG00000010219	308.89906293334	-0.197971617218959	0.117905135042992	-1.67907544609293	0.0931373408820924	0.152684242775129	1.03087616555209	Not Significant	DYRK4
ENSG00000010244	2333.09615540523	0.394685405795721	0.0585415586929392	6.74196954450625	1.56253840935463e-11	1.69350049252473e-10	10.8061692982938	Not Significant	ZNF207
ENSG00000010256	13995.2011511178	0.00668961452365772	0.112145295364594	0.0596513166415874	0.952433346333543	0.966109495848215	0.0211654076023903	Not Significant	UQCRC1
ENSG00000010270	515.527147406016	0.252772922241941	0.119288605817181	2.11900307250917	0.0340902072900378	0.0648040553674903	1.46737035797774	Not Significant	STARD3NL
ENSG00000010278	2197.65694291509	0.0363286559170009	0.178034879079209	0.20405358829063	0.838311622370162	0.882977892169791	0.0765945127316111	Not Significant	CD9
ENSG00000010282	2.3145441742784	0.992690317907242	0.492815014481489	2.0143264485391	0.0439752708946639	0.0806268113754975	1.35679147653917	Not Significant	HHATL
ENSG00000010292	766.620550173438	1.22949152932951	0.133353002882901	9.21982634623647	2.97581757754232e-20	9.51937846442098e-19	19.5263936952683	Significant	NCAPD2
ENSG00000010295	557.95546489615	0.363699892023492	0.0912589449803389	3.98536156759043	6.73774494934989e-05	0.000242926877822659	4.17148543283047	Not Significant	IFFO1
ENSG00000010310	25.0037694412618	0.794646405181918	0.312891124104143	2.53968982807396	0.0110950817078343	0.0242286318374793	1.95486949513266	Not Significant	GIPR
ENSG00000010318	188.112373947481	0.0624186811568622	0.115907980557046	0.538519270691133	0.590218604667072	0.679826564234265	0.228987104939584	Not Significant	PHF7
ENSG00000010319	342.735086191939	1.21844049320899	0.232894146718256	5.23173514825602	1.67926238826039e-07	9.87077878930013e-07	6.77488143913867	Significant	SEMA3G
ENSG00000010322	1940.02167631947	0.401085768113245	0.0675865984899143	5.93439789950515	2.94925793405044e-09	2.30558256816836e-08	8.53028724357699	Not Significant	NISCH
ENSG00000010327	3070.22878780816	-1.24319476327254	0.160556681344332	-7.74302727773981	9.70772038626454e-15	1.60838824289027e-13	14.0128827412453	Significant	STAB1
ENSG00000010361	257.816659509262	-0.3876755937571	0.181239917220674	-2.13901881937562	0.0324341442559483	0.062115986225003	1.48899755602949	Not Significant	FUZ
ENSG00000010379	492.19106148374	-0.934842086876668	0.263154808964559	-3.55244158582932	0.000381673751030465	0.00117671218132281	3.41830770689559	Not Significant	SLC6A13
ENSG00000010404	95.6736671751293	-0.109878348941016	0.168507828996431	-0.65206672945352	0.514358125880475	0.611868030643339	0.288734394748058	Not Significant	IDS
ENSG00000010438	186.720975508753	0.936404796055156	0.404815584034752	2.31316390224436	0.0207136294144991	0.0420500589350522	1.68374379793955	Not Significant	PRSS3
ENSG00000010539	248.089045282286	0.663089846726922	0.0949094585586336	6.98655178100373	2.81724455795382e-12	3.39086364900575e-11	11.5501754513601	Not Significant	ZNF200
ENSG00000010610	4799.42730209977	-1.82247672466367	0.187285230351052	-9.73102214866373	2.22347334109866e-22	8.84493866229664e-21	21.6529680732684	Significant	CD4
ENSG00000010626	142.317755295461	0.110659783504705	0.143720267247289	0.769966446794175	0.441319796352131	0.542524081413421	0.355246590899372	Not Significant	LRRC23
ENSG00000010671	138.991658534898	-0.840568796769201	0.18236172954411	-4.6093486767786	4.03932408810893e-06	1.83425695497797e-05	5.39369130057331	Not Significant	BTK
ENSG00000010704	954.788910156105	0.288301888357088	0.137234470535716	2.10079790617952	0.0356587103391028	0.0673070124359125	1.44783436791163	Not Significant	HFE
ENSG00000010803	504.265284637844	0.386610685801943	0.121518802589822	3.1814886055693	0.001465202864247	0.00397868394900186	2.83410224102752	Not Significant	SCMH1
ENSG00000010810	1243.18132098049	-0.973571439564986	0.146126303754407	-6.66253381185401	2.69146370366978e-11	2.814245963155e-10	10.5700114725833	Not Significant	FYN
ENSG00000010818	679.115583944017	-0.571923646786912	0.153976751867012	-3.71435063963991	0.000203726152970742	0.000664519164218536	3.69095321566449	Not Significant	HIVEP2
ENSG00000010932	144.649585282665	2.00718230064334	0.423759449148365	4.736607772823	2.17325193031647e-06	1.04218773247872e-05	5.66288992595544	Significant	FMO1
ENSG00000011007	2180.22161505006	-0.371756679114513	0.0909623660678939	-4.08692842089261	4.37121908805126e-05	0.00016347085629818	4.359397425872	Not Significant	ELOA
ENSG00000011009	3284.24688026288	0.0881095164607611	0.102530433153742	0.859349890082323	0.390147506988733	0.492262548436447	0.408771163846474	Not Significant	LYPLA2
ENSG00000011021	513.548729826457	-0.124976105087096	0.10599060126817	-1.17912440906802	0.238348640319073	0.331745282172454	0.622787321201206	Not Significant	CLCN6
ENSG00000011028	637.713836199264	-0.468121600336204	0.225358619367716	-2.07722962471817	0.0377803708601509	0.0707296656433076	1.42273378326631	Not Significant	MRC2
ENSG00000011052	0	NA	NA	NA	NA	NA	NA	NA	NME1-NME2
ENSG00000011083	4.71451196291113	3.01977650165262	0.540921539489836	5.5826516069238	2.36878961578089e-08	1.59701949059766e-07	7.62547350945992	Significant	SLC6A7
ENSG00000011105	4228.9518138061	-0.710389625851638	0.109332540153128	-6.49751322759615	8.16585149010338e-11	8.01492573722105e-10	10.0879985227249	Not Significant	TSPAN9
ENSG00000011114	589.533031895123	0.163121882675545	0.102346368992567	1.59382188426628	0.110975934498808	0.176671065598128	0.954771189208953	Not Significant	BTBD7
ENSG00000011132	581.329770163833	0.38213200373483	0.0837034064452576	4.56531006279591	4.98756602276435e-06	2.22917181788587e-05	5.30211134230621	Not Significant	APBA3
ENSG00000011143	264.334246431109	0.239837473276547	0.0894584942375142	2.6809916187475	0.00734043543904829	0.0167736184932001	2.13427817670971	Not Significant	MKS1
ENSG00000011198	1076.49014901429	-0.518301342792938	0.12292201413875	-4.21650545204944	2.48117291399232e-05	9.71216114857335e-05	4.60534296850654	Not Significant	ABHD5
ENSG00000011201	57.1756823531444	-0.071818630138588	0.263036259266197	-0.273036996264102	0.784824776727727	0.84164221921749	0.105227294840292	Not Significant	ANOS1
ENSG00000011243	633.230217290509	0.639655599833054	0.0836898458060303	7.64316857884525	2.11940205347419e-14	3.34358935665409e-13	13.6737866492154	Not Significant	AKAP8L
ENSG00000011258	644.44674725437	-0.173015780935219	0.100796378237169	-1.71648807190395	0.0860727492863866	0.142804021170216	1.06513432482756	Not Significant	MBTD1
ENSG00000011260	928.653373191408	0.381874510972618	0.0827018086139529	4.61748681646354	3.88415349074647e-06	1.76925926822861e-05	5.41070361633687	Not Significant	UTP18
ENSG00000011275	1333.17825124387	0.594029903513971	0.0796663395420401	7.45647292104466	8.88693502043127e-14	1.29786867846521e-12	13.0512479952983	Not Significant	RNF216
ENSG00000011295	1345.2276815258	-0.591308411074502	0.113801840366816	-5.19594770320539	2.0367951652625e-07	1.17944480644144e-06	6.69105264457333	Not Significant	TTC19
ENSG00000011304	7309.91806547429	0.214744714136525	0.0632611617305056	3.39457430534305	0.000687353849161081	0.00201483828838199	3.16281963095285	Not Significant	PTBP1
ENSG00000011332	3.92470931161529	2.11444382802046	0.35689916875937	5.92448515744813	3.13277302783857e-09	2.43843592041702e-08	8.50407106899573	Significant	DPF1
ENSG00000011347	4896.55229414475	-0.80973455227442	0.308290625836106	-2.62652991824958	0.00862604090133415	0.0193638362455784	2.0641884869295	Not Significant	SYT7
ENSG00000011376	1049.43209946382	-0.152462592646018	0.0904406877641055	-1.68577436124416	0.091839267842657	0.150881736077602	1.03697158719742	Not Significant	LARS2
ENSG00000011405	1351.14514267569	0.00152816293881482	0.0991805732495292	0.0154078857254647	0.987706772275034	0.991046932307858	0.00537196845312866	Not Significant	PIK3C2A
ENSG00000011422	364.098033874003	-0.938383302579109	0.253722718552537	-3.69845990903965	0.000216911601889129	0.000704401859292731	3.66371721837919	Not Significant	PLAUR
ENSG00000011426	254.904837327845	3.59466913449903	0.257004190979691	13.9868113465243	1.87637954180709e-44	4.74093677824868e-42	43.726679310818	Significant	ANLN
ENSG00000011451	1639.7643575835	0.696497219797252	0.105574122868213	6.59723425471109	4.1889861470632e-11	4.26965020429155e-10	10.3778910758441	Not Significant	WIZ
ENSG00000011454	945.843409669572	0.137852652456041	0.0913686597410186	1.50875204743924	0.131362159254094	0.203554386106879	0.881529721488101	Not Significant	RABGAP1
ENSG00000011465	8364.91919452197	-2.87184140353268	0.271022876829485	-10.5963062495994	3.09982746789588e-26	1.77122827101097e-24	25.5086624777225	Significant	DCN
ENSG00000011478	629.147921168523	0.462865766941551	0.0946547975859874	4.89004021714873	1.00815377914647e-06	5.13367026174536e-06	5.99647321755229	Not Significant	QPCTL
ENSG00000011485	1701.19720258125	-0.0384306564035516	0.0781270709196894	-0.491899362809292	0.622790488771362	0.707967212560795	0.205658028579279	Not Significant	PPP5C
ENSG00000011523	443.367472442698	0.684817904560104	0.0865836172844648	7.90932425830835	2.5878974483888e-15	4.60116500155812e-14	14.5870529376174	Not Significant	CEP68
ENSG00000011566	918.234515526574	0.407442094430296	0.112102860665431	3.63453788789832	0.000278479332806235	0.00088514005919277	3.55520703022548	Not Significant	MAP4K3
ENSG00000011590	10.0144929339176	0.995401210253279	0.288124768580495	3.45475751757589	0.000550787942139717	0.00164441347730914	3.25901557589424	Not Significant	ZBTB32
ENSG00000011600	1577.12528418621	-0.679905321385323	0.17862408746528	-3.80634734672881	0.00014103427469941	0.000475817804929441	3.85067533057914	Not Significant	TYROBP
ENSG00000011638	118.949619408331	0.210372417921847	0.235203065024013	0.894428896580788	0.371092457313905	0.473207994716071	0.430517872868249	Not Significant	LDAF1
ENSG00000011677	19.4489036766311	6.01115719730401	0.895107583021219	6.7155695151356	1.8733309172189e-11	2.00946584390635e-10	10.7273854992783	Significant	GABRA3
ENSG00000012048	268.770693644511	0.694678052841297	0.189150935014709	3.67261231242276	0.000240083577102949	0.000772514472896872	3.61963754680472	Not Significant	BRCA1
ENSG00000012061	1322.81307557891	0.197613914443715	0.093642098704798	2.11031061004605	0.034831610295749	0.0660000649504815	1.45802644726464	Not Significant	ERCC1
ENSG00000012124	88.9151001753172	-0.259072048104447	0.310269821348467	-0.834989516474695	0.403723611056654	0.505686495165888	0.39391585090734	Not Significant	CD22
ENSG00000012171	558.881444073584	1.84301328403748	0.301378216177672	6.11528367050578	9.63853538392515e-10	8.1029340486489e-09	9.01598895396066	Significant	SEMA3B
ENSG00000012174	1324.88860845534	0.0495089388735828	0.0896608554536261	0.552180085981775	0.58082497668439	0.671569145577558	0.23595471633865	Not Significant	MBTPS2
ENSG00000012211	188.626620225691	0.315674788125986	0.0839587236369781	3.75988074200491	0.000169994375478661	0.000563644463538588	3.76956544767461	Not Significant	PRICKLE3
ENSG00000012223	54.5907008517109	-0.44246823304713	0.215725307665529	-2.05107243946155	0.040259892814738	0.0746885328699273	1.39512738568258	Not Significant	LTF
ENSG00000012232	1043.3478237523	0.796728000120759	0.151538244655706	5.25760346459681	1.45944787540068e-07	8.65578649153371e-07	6.83581141135093	Not Significant	EXTL3
ENSG00000012504	3754.6069147387	-0.580287787063818	0.127302250114102	-4.55834666350126	5.15578860237133e-06	2.30022567511783e-05	5.28770489789462	Not Significant	NR1H4
ENSG00000012660	4601.95367252746	0.293170516744946	0.132617154713138	2.21065304393763	0.0270598725100149	0.0532163780386982	1.56767425387023	Not Significant	ELOVL5
ENSG00000012779	231.315784121242	-0.0917279429260069	0.256017698046862	-0.358287507566047	0.720128165939246	0.790015773902346	0.142590202448393	Not Significant	ALOX5
ENSG00000012817	493.167695166637	1.62204729698695	0.471883283725235	3.43739088230009	0.000587347320572214	0.00174349698895144	3.23110500812093	Significant	KDM5D
ENSG00000012822	1893.16890863605	-0.205051357848913	0.0935477785697279	-2.19194256650438	0.0283836539732604	0.0554421545659971	1.54693169632482	Not Significant	CALCOCO1
ENSG00000012963	896.513677607328	0.100890751989758	0.0833472746451999	1.21048651463696	0.226092262286776	0.318067330228223	0.645714300563347	Not Significant	UBR7
ENSG00000012983	617.104673975688	-0.0294506888116815	0.0995439736281013	-0.295856069818048	0.767340001116079	0.828018517103037	0.11501216161789	Not Significant	MAP4K5
ENSG00000013016	633.699509653981	-2.18142882905835	0.191701593347073	-11.3792941987128	5.30271424407797e-30	4.17262971697629e-28	29.2755017757786	Significant	EHD3
ENSG00000013275	3588.37512224274	0.600761574261182	0.0824629572007383	7.28522957039678	3.21123006320812e-13	4.36729989378528e-12	12.4933285790169	Not Significant	PSMC4
ENSG00000013288	3492.08826476231	-0.287224537875305	0.112007835222997	-2.56432540905257	0.0103376573607023	0.0227574825881473	1.98557786652143	Not Significant	MAN2B2
ENSG00000013293	10.5550610097192	2.28583180814556	0.450920093292851	5.06926136613972	3.99362503632002e-07	2.19246014767656e-06	6.39863271370209	Significant	SLC7A14
ENSG00000013297	95.1841233175165	-0.76987877073153	0.274589429931756	-2.80374510746051	0.00505128213924688	0.0120590179128503	2.29659837330195	Not Significant	CLDN11
ENSG00000013306	6252.1276194719	0.858274451854852	0.107987578676882	7.9478997711668	1.89700031238503e-15	3.43510006174939e-14	14.7219325975947	Not Significant	SLC25A39
ENSG00000013364	5790.82781276828	0.649196583361611	0.159427635299269	4.07204549037546	4.66020747823741e-05	0.000173515738030942	4.33159474754868	Not Significant	MVP
ENSG00000013374	2296.19357350714	0.3250838279105	0.077461146447016	4.19673401210064	2.70791647999256e-05	0.000105260489037788	4.56736473468325	Not Significant	NUB1
ENSG00000013375	1367.41241914231	-0.563636321680407	0.114085886780616	-4.9404561561963	7.7940017438641e-07	4.04990055267206e-06	6.10823950137237	Not Significant	PGM3
ENSG00000013392	249.813968320989	-0.349021517081026	0.0925720017288947	-3.77027082230723	0.000163070491351598	0.000542132273931128	3.78762462021428	Not Significant	RWDD2A
ENSG00000013441	1678.58954829298	-0.502732929037897	0.113802758130109	-4.41758123703055	9.98115613359206e-06	4.21646592165107e-05	5.00081915076087	Not Significant	CLK1
ENSG00000013503	642.936038359387	-0.316713731075279	0.0921258888632988	-3.4378363669873	0.000586381929598108	0.00174079107629268	3.23181942171746	Not Significant	POLR3B
ENSG00000013523	698.158601055152	0.0971975144526516	0.13031534898202	0.745863900238352	0.455749634296738	0.556401729710196	0.341273671160035	Not Significant	ANGEL1
ENSG00000013561	1918.79475558721	0.174549674380766	0.0792500515815794	2.20251811698931	0.0276287308234689	0.0542032625757845	1.55863906474053	Not Significant	RNF14
ENSG00000013563	191.932758529207	0.282554323865307	0.116354993720618	2.42838158320693	0.0151663769417397	0.031949960700417	1.81911815435742	Not Significant	DNASE1L1
ENSG00000013573	294.330803193388	0.874797725965484	0.172261776967648	5.07830431895391	3.80818377205317e-07	2.09702923993247e-06	6.41928210197274	Not Significant	DDX11
ENSG00000013583	3397.42463387475	-0.866190515584085	0.11120933053143	-7.78882951138061	6.76327915658159e-15	1.13744779616747e-13	14.1698426865565	Not Significant	HEBP1
ENSG00000013588	98.5494176101168	-1.56246995980545	0.372602218990013	-4.1933995026673	2.74804851225241e-05	0.000106615447378545	4.56097560479387	Significant	GPRC5A
ENSG00000013619	272.813569308386	0.663958381226375	0.238488391276792	2.78402809324073	0.0053688383757885	0.0127176153161485	2.27011966989777	Not Significant	MAMLD1
ENSG00000013725	184.437019409463	-0.350659647518999	0.272459604265844	-1.28701518327412	0.198088996072756	0.285566382365562	0.703139649032957	Not Significant	CD6
ENSG00000013810	654.772056769124	1.68887457111704	0.146699555518851	11.5124723121606	1.14158003643934e-30	9.46662563038067e-29	29.9424936346201	Significant	TACC3
ENSG00000014123	1524.71087354837	-0.413617849600267	0.108484262626245	-3.81269909189761	0.000137457424192074	0.0004647684846624	3.86183179857369	Not Significant	UFL1
ENSG00000014138	124.357093625853	1.32854078995267	0.150732659503033	8.81388807397734	1.20878741791152e-18	3.21491726008853e-17	17.9176500691522	Significant	POLA2
ENSG00000014164	1083.52997271154	1.08687958824557	0.0993761897123711	10.9370221517989	7.66771698510687e-28	4.94973323383915e-26	27.1153339252769	Significant	ZC3H3
ENSG00000014216	5319.73690701116	0.456789489645968	0.0831677813034346	5.4923851819419	3.96541353208779e-08	2.57365922218044e-07	7.40171151570098	Not Significant	CAPN1
ENSG00000014257	7.54180054985069	-0.343881412975219	0.345350627274284	-0.995745731488427	0.319373704097668	0.419395199131991	0.495700844726688	Not Significant	ACP3
ENSG00000014641	7474.37712937683	0.232417177068048	0.09701077512077	2.39578723887846	0.0165847139877197	0.0345396506585641	1.78029201372099	Not Significant	MDH1
ENSG00000014824	1760.46300180211	0.0295350672644491	0.0930485009051645	0.317415831282993	0.750928096216306	0.815004066216569	0.124401646100361	Not Significant	SLC30A9
ENSG00000014914	343.003400459952	1.80564784850678	0.242001485298287	7.46130895139412	8.56671113346664e-14	1.25421459831347e-12	13.0671858771118	Significant	MTMR11
ENSG00000014919	1367.29352385034	-0.198885819966529	0.0731970437804912	-2.71712913110211	0.00658509099832443	0.0152545253188747	2.18143821921441	Not Significant	COX15
ENSG00000015133	320.692481010605	-0.270224161385351	0.195114149482365	-1.38495420297427	0.166066471421042	0.24687454618377	0.77971804212223	Not Significant	CCDC88C
ENSG00000015153	621.496917552925	-0.567668452192197	0.0898938523234739	-6.31487512793978	2.70379705430117e-10	2.46528053377937e-09	9.56802590944078	Not Significant	YAF2
ENSG00000015171	2044.94613357025	-0.0589891370323399	0.0772025261050256	-0.764082990653591	0.444817787906869	0.545939688076785	0.351817853990447	Not Significant	ZMYND11
ENSG00000015285	357.16886125268	-0.420461972517821	0.165373996664941	-2.54249144966669	0.0110065294126622	0.024056374111976	1.95834960151322	Not Significant	WAS
ENSG00000015413	42.8910665026159	1.72744500289503	0.44258538853326	3.90307734428338	9.49773351046969e-05	0.00033225116220887	4.02238002011472	Significant	DPEP1
ENSG00000015475	1831.19094156512	0.315414445991153	0.127685465880277	2.47024548813486	0.0135020359492633	0.028832574753062	1.86960074003362	Not Significant	BID
ENSG00000015479	29.5667945182164	0.173466801356798	0.198434813940418	0.874175241290489	0.382022827078578	0.484168048066004	0.417910685836794	Not Significant	MATR3
ENSG00000015520	2431.32656908755	-0.735962556521031	0.391342235022744	-1.88061111389692	0.060024838792752	0.105086521485216	1.22166899764348	Not Significant	NPC1L1
ENSG00000015532	1102.81400049465	0.69374387601268	0.0904621181940126	7.66888825800894	1.73493493902908e-14	2.7694733890987e-13	13.7607168068388	Not Significant	XYLT2
ENSG00000015568	0.431383723170418	0.240414760285437	0.448193097572381	0.536408886231478	0.591675991274464	0.681047557881889	0.227916052944659	Not Significant	RGPD5
ENSG00000015592	1.19591798356725	0.644666974797309	0.577299006772802	1.11669510467566	0.264124711665068	0.360348335792448	0.578190964042189	Not Significant	STMN4
ENSG00000015676	2749.34676000117	0.460088725558748	0.070112466626051	6.56215289090681	5.30363934722538e-11	5.34013076365554e-10	10.2754260160579	Not Significant	NUDCD3
ENSG00000016082	0.425166951404806	0.735096125918357	1.09273614997705	0.672711455490695	0.50113087827316	0.59937402863285	0.300048836430375	Not Significant	ISL1
ENSG00000016391	3854.73710113651	-0.0697892918700224	0.123215830578181	-0.566398745538957	0.571122747338059	0.662750047650442	0.243270541907269	Not Significant	CHDH
ENSG00000016402	28.6364553719487	-1.76461296085196	0.453389265336327	-3.89204839144783	9.94014117310693e-05	0.000346602809357899	4.00260744756788	Significant	IL20RA
ENSG00000016490	0.579384721943197	-2.01848050330242	2.01674507249167	-1.00086051074795	0.316894250218796	0.416934906892563	0.499085640648459	Not Significant	CLCA1
ENSG00000016602	0.702137938326142	1.02043761726378	0.893375389017241	1.14222714192554	0.253359616763534	0.34842468706678	0.596262606557554	Not Significant	CLCA4
ENSG00000016864	2239.29383045526	-0.0742014354952346	0.107735393534696	-0.688737777444867	0.490988298355666	0.590058063881706	0.308928858223512	Not Significant	GLT8D1
ENSG00000017260	1977.05831463998	0.253932265068818	0.0764369538251388	3.32211387766351	0.000893382245054291	0.00255372769907202	3.04896268288228	Not Significant	ATP2C1
ENSG00000017427	485.765185230213	-1.33756969738037	0.284777609880078	-4.69689206937173	2.64149938596524e-06	1.24640693961923e-05	5.57814948593178	Significant	IGF1
ENSG00000017483	47.8685642373984	0.819130942049562	0.265230819500527	3.08837013583911	0.00201257633400976	0.00530600238185454	2.69624763850766	Not Significant	SLC38A5
ENSG00000017797	2044.81412156968	0.403502424955439	0.0802298387297545	5.02933112348129	4.92193778189593e-07	2.65610528623888e-06	6.30786388050523	Not Significant	RALBP1
ENSG00000018189	934.376643725483	-0.145769988679108	0.0832296806953717	-1.75141833371486	0.0798738772308517	0.134149474433634	1.0975952335706	Not Significant	RUFY3
ENSG00000018236	37.9330109494089	-1.24814393098151	0.450805567272869	-2.76869679878204	0.0056280984059876	0.0132598769248958	2.24963831763321	Significant	CNTN1
ENSG00000018280	128.213300525815	-0.299149329356587	0.225687467976716	-1.32550261668694	0.18500450211997	0.270252964201064	0.732817702829046	Not Significant	SLC11A1
ENSG00000018408	1522.81803482269	-0.137990105694436	0.144627695300344	-0.954105680850934	0.340030150817101	0.44112941183264	0.468482571919713	Not Significant	WWTR1
ENSG00000018510	2016.91595558363	0.0334017833602207	0.103800253704718	0.321789033919312	0.747612522472116	0.81253273479419	0.126323432821573	Not Significant	AGPS
ENSG00000018607	0.15351984205919	-0.0885678950214896	1.01729564974735	-0.0870620994432502	0.930622151215674	NA	0.0312266143470867	Not Significant	NA
ENSG00000018610	581.301435932617	0.335417646481316	0.0798880477649838	4.19859610874525	2.68574861726929e-05	0.000104537003286925	4.57093463918849	Not Significant	STEEP1
ENSG00000018625	96.3692631524371	1.78348112573716	0.315753378361772	5.6483358467625	1.6200844453141e-08	1.1219518425247e-07	7.7904623476931	Significant	ATP1A2
ENSG00000018699	537.474724032969	0.480246874141323	0.0737513883256908	6.51169944110776	7.4305284799338e-11	7.32654638931522e-10	10.1289802969047	Not Significant	TTC27
ENSG00000018869	53.2220501230921	-0.124652964612948	0.179334574501524	-0.695086070042163	0.487001363969249	0.586246970599623	0.312469822433233	Not Significant	ZNF582
ENSG00000019102	169.20326223351	-1.16934345928382	0.358211451673582	-3.26439440676894	0.00109698344033593	0.00307005377673107	2.95979992832776	Significant	VSIG2
ENSG00000019144	452.994611588474	0.237512980311518	0.190073703659188	1.24958358646702	0.211451702027309	0.301191785741695	0.674788814758777	Not Significant	PHLDB1
ENSG00000019169	2474.03628839063	-6.30111232648979	0.353291785029041	-17.835434033576	3.75125407831257e-71	1.1029028013337e-67	70.4258235194078	Significant	MARCO
ENSG00000019186	0.687313441140208	-0.560615832303375	0.681978905551143	-0.822042775429119	0.411052552235604	0.513058183468476	0.386102650905133	Not Significant	CYP24A1
ENSG00000019485	167.627096845986	0.0607937931170284	0.13774543938107	0.441348863455608	0.658960456449389	0.738774920166038	0.181140646196731	Not Significant	PRDM11
ENSG00000019505	111.825034968198	0.449712337079055	0.454338383386631	0.989818059673731	0.322263055950994	0.422417601933737	0.491789478900508	Not Significant	SYT13
ENSG00000019549	392.819356786599	1.03413342036202	0.220438652650859	4.6912526815337	2.71537367599227e-06	1.27865317494563e-05	5.5661703965523	Significant	SNAI2
ENSG00000019582	49612.4249559835	0.0673988195102969	0.198346729466947	0.339803029227807	0.734004866525104	0.801514379859148	0.134301060658872	Not Significant	CD74
ENSG00000019991	912.440803855412	-2.88153660432706	0.219992934346005	-13.0983143294729	3.36651644588687e-39	5.70034075269252e-37	38.4728192596037	Significant	HGF
ENSG00000019995	610.211486165558	-0.404887683051597	0.175225142159412	-2.31067116317844	0.0208510252190296	0.0422882594911678	1.68087258644461	Not Significant	ZRANB1
ENSG00000020129	532.980699670304	0.706152488171	0.117221917549897	6.02406531927289	1.70089669152541e-09	1.38317072920853e-08	8.76932206361433	Not Significant	NCDN
ENSG00000020181	456.008663058685	-0.187422448487408	0.212200294222215	-0.883233688126466	0.377110023489732	0.479331680147832	0.423531924002688	Not Significant	ADGRA2
ENSG00000020219	0.127745902589312	-0.265300414913887	1.39719294036387	-0.189881015892332	0.849402368951825	NA	0.0708865321123859	Not Significant	CCT8L1P
ENSG00000020256	461.085442441086	0.621408464108803	0.0817338911331701	7.60282491746703	2.8973536118771e-14	4.50496697892871e-13	13.5379984974386	Not Significant	ZFP64
ENSG00000020426	276.939869449208	0.0964804473597332	0.0899075764111287	1.07310697508459	0.283223121809085	0.381051625860205	0.547871294540905	Not Significant	MNAT1
ENSG00000020577	1081.08391193833	-0.775112899481307	0.140981638333317	-5.49797057719487	3.84187012368359e-08	2.50050154296742e-07	7.41545732076556	Not Significant	SAMD4A
ENSG00000020633	264.562329283273	-0.859788831984539	0.211482344271085	-4.06553480834521	4.79224407905676e-05	0.000177940259197215	4.31946107052526	Not Significant	RUNX3
ENSG00000020922	412.23526412832	0.410383992573545	0.0819906370846284	5.00525434568778	5.57883180081814e-07	2.97927673828038e-06	6.25345673216871	Not Significant	MRE11
ENSG00000021300	114.304126596984	-0.799989881816493	0.308894115559602	-2.58985147828798	0.00960173479406731	0.0213158776067361	2.01765029368697	Not Significant	PLEKHB1
ENSG00000021355	2786.81417911733	0.150944250596471	0.150177991512218	1.00510233940764	0.314847573742956	0.414849679463065	0.501899649079739	Not Significant	SERPINB1
ENSG00000021461	279.806547635181	-2.29640299754126	0.297758080101079	-7.71231127216331	1.235593184644e-14	2.01412899115785e-13	13.9081244958705	Significant	CYP3A43
ENSG00000021488	688.712170915604	-0.102370525505552	0.206762878806096	-0.495110757291962	0.620521940812232	0.706000021762022	0.2072428578313	Not Significant	SLC7A9
ENSG00000021574	646.951761535623	0.171356403905786	0.081678405464454	2.09794012176646	0.0359104351828997	0.0677228633885451	1.44477933181665	Not Significant	SPAST
ENSG00000021645	86.9337481836879	1.3690678081136	0.379780051560259	3.60489657760861	0.000312277260885139	0.000981530202003404	3.50545963866974	Significant	NRXN3
ENSG00000021762	211.247202103285	-0.000494210976459628	0.156771164265519	-0.00315243545440918	0.997484724588071	0.998472669469894	0.00109374634588149	Not Significant	OSBPL5
ENSG00000021776	1040.94344054772	-0.0474378217272138	0.065149710981678	-0.728135566718856	0.466530603670924	0.566879555655296	0.331119861950784	Not Significant	AQR
ENSG00000021826	111659.883954592	-0.927781810927244	0.332805580723904	-2.78775917431785	0.00530739818442921	0.0125895969401955	2.27511832846007	Not Significant	CPS1
ENSG00000021852	26689.2167404301	-1.50277868245565	0.204317395840936	-7.35511861958923	1.90757642832198e-13	2.67764449949485e-12	12.7195180527264	Significant	C8B
ENSG00000022267	1132.71478211943	-1.3691631372696	0.158359422777405	-8.64592149463777	5.33728014589145e-18	1.30273945055302e-16	17.2726800011271	Significant	FHL1
ENSG00000022277	2070.06299778038	0.207078700318017	0.0635948649820779	3.25621731214266	0.00112907299294476	0.00315004741760063	2.94727798065394	Not Significant	RTF2
ENSG00000022355	0.25343242560616	-0.504159031274212	1.20449452114419	-0.418564819037361	0.675534205454189	NA	0.170352655725734	Not Significant	GABRA1
ENSG00000022556	27.9966214207919	-0.353254965066758	0.335167463826006	-1.05396556406245	0.291898683351221	0.390449802227721	0.534767863951996	Not Significant	NLRP2
ENSG00000022567	291.779036816212	2.11826049176783	0.258504112605946	8.19430093553995	2.52053732327203e-16	5.12683632527929e-15	15.5985068672911	Significant	SLC45A4
ENSG00000022840	5183.35011634896	0.123771263040016	0.0541579659068972	2.28537503149197	0.0222908467768814	0.0448769608315469	1.6518734333797	Not Significant	RNF10
ENSG00000022976	156.080476799606	0.13188112209629	0.110602098954747	1.19239257973078	0.233107348460911	0.326085451845717	0.63244403559259	Not Significant	ZNF839
ENSG00000023041	1163.53163775459	-0.0224880053337868	0.0651888578694078	-0.34496700922168	0.730119172871005	0.798501079216076	0.136606246871156	Not Significant	ZDHHC6
ENSG00000023171	414.019145051105	1.27633491542396	0.321405472282516	3.97110511641214	7.15400031140777e-05	0.000256789704851541	4.14545104528257	Significant	GRAMD1B
ENSG00000023191	5722.61854702331	0.184448173344103	0.0887516670452466	2.07825024007796	0.0376863169437787	0.070586273022456	1.42381630375898	Not Significant	RNH1
ENSG00000023228	5888.59713887033	-0.310028998401663	0.101291518667424	-3.06075970111176	0.00220776204174914	0.00576793215867267	2.65604773779266	Not Significant	NDUFS1
ENSG00000023287	2209.1085396866	0.451254991122836	0.121219216863945	3.72263575691402	0.000197153841541393	0.000644837418010741	3.705194756283	Not Significant	RB1CC1
ENSG00000023318	3870.2388561055	-0.189153769112268	0.08487285514797	-2.22867215651566	0.025835726156657	0.0511135510878109	1.5877793273679	Not Significant	ERP44
ENSG00000023330	19331.7879505942	-1.39971179400448	0.185337888426704	-7.55221614903655	4.27913528720519e-14	6.5094785664865e-13	13.3686439828412	Significant	ALAS1
ENSG00000023445	2386.8897917419	0.996697634960165	0.284512717883927	3.50317427766722	0.00045974855540692	0.00139533859144287	3.33747962670063	Not Significant	BIRC3
ENSG00000023516	1164.18938514453	-0.340571640780843	0.116974537846016	-2.9115023410408	0.00359695212048438	0.00891410180295673	2.44406534309554	Not Significant	AKAP11
ENSG00000023572	892.087244091042	0.466875654138441	0.10523481374511	4.43651333169329	9.14276752363106e-06	3.8957344463999e-05	5.03892232305041	Not Significant	GLRX2
ENSG00000023608	142.248138526883	-0.239535231471374	0.118517292159586	-2.02109942867101	0.0432694734914718	0.0795146339103182	1.36381838932033	Not Significant	SNAPC1
ENSG00000023697	2352.9605831319	-0.602122943222628	0.107324607199238	-5.61029719964262	2.01979441537996e-08	1.3760727025027e-07	7.69469283293446	Not Significant	DERA
ENSG00000023734	3177.41907480958	0.110331858223619	0.0816654449498333	1.35102255661982	0.176688207157063	0.260025353666771	0.752792435991402	Not Significant	STRAP
ENSG00000023839	8036.88444398395	-0.145962897454222	0.207515270673231	-0.703383885825277	0.481816546043619	0.581308745670569	0.317118289991359	Not Significant	ABCC2
ENSG00000023892	214.289882278972	-0.0879627954169213	0.1928180867892	-0.45619576919196	0.648249207507885	0.729771763733373	0.188258005488287	Not Significant	DEF6
ENSG00000023902	910.824622570767	0.0889033930553201	0.183863165750139	0.483530198626818	0.628719322912886	0.713102743295422	0.201543191939485	Not Significant	PLEKHO1
ENSG00000023909	3620.9251124416	0.224408211626268	0.195798623533279	1.14611741174026	0.251746574083078	0.346619096275739	0.599036430871418	Not Significant	GCLM
ENSG00000024048	2105.65283790679	-0.226455803960926	0.0839787963673784	-2.69658311093505	0.00700549133310464	0.0161095417522708	2.15456139988241	Not Significant	UBR2
ENSG00000024422	1607.37684117353	1.17559951349569	0.189463080270347	6.20490024662436	5.47316078164833e-10	4.76595295743911e-09	9.26176179367057	Significant	EHD2
ENSG00000024526	116.310536566765	3.93097404854613	0.302235280389022	13.0063374583086	1.12611305320793e-38	1.83937486130292e-36	37.9484180074245	Significant	DEPDC1
ENSG00000024862	1285.88511301627	-0.87645449827642	0.102400453836751	-8.55908802585665	1.13763832351258e-17	2.66611311744351e-16	16.9439957863315	Not Significant	CCDC28A
ENSG00000025039	909.704951913586	0.726404205264564	0.163413823543906	4.44518211196124	8.78174452094735e-06	3.75377213259263e-05	5.05641920156968	Not Significant	RRAGD
ENSG00000025156	215.440817822696	0.390631686262513	0.097851734913804	3.99207726471702	6.54970235908624e-05	0.000236569046230967	4.1837784353889	Not Significant	HSF2
ENSG00000025293	944.348309718891	0.234189896190593	0.0630209342652343	3.71606512853278	0.000202349444205445	0.000660628242988924	3.6938979841503	Not Significant	PHF20
ENSG00000025423	33228.2946501349	-1.21492481915991	0.23632564736808	-5.14089280063477	2.73436036468107e-07	1.54481616579362e-06	6.5631442497978	Significant	HSD17B6
ENSG00000025434	3004.44049243219	-0.225744916109698	0.107478862937121	-2.1003656899661	0.0356966847557092	0.0673668951207557	1.44737211607711	Not Significant	NR1H3
ENSG00000025708	3363.76084592598	0.79156044954999	0.208602826278195	3.79458161556428	0.000147892628886621	0.000496625014102609	3.83005347112576	Not Significant	TYMP
ENSG00000025770	1330.17578033566	0.715450254304695	0.0907807624770509	7.88107782731565	3.24569058241182e-15	5.68628814332506e-14	14.4886928846195	Not Significant	NCAPH2
ENSG00000025772	1060.05453639324	0.400293989525954	0.0858290898793628	4.66384986825082	3.10347835410522e-06	1.44479046279138e-05	5.50815127935074	Not Significant	TOMM34
ENSG00000025796	4419.32592781127	-0.253127222346471	0.0890124085210876	-2.84372961648941	0.00445888684251525	0.0107945848771454	2.35077354902173	Not Significant	SEC63
ENSG00000025800	1743.20257486613	-0.0998100501658507	0.089714857340822	-1.11252531770382	0.265912350763933	0.362325277922172	0.575261490633629	Not Significant	KPNA6
ENSG00000026025	5248.9636593253	0.472487168584452	0.180700097605444	2.61475879009275	0.00892904888494239	0.0199747091366066	2.04919479934438	Not Significant	VIM
ENSG00000026036	16.328855263589	0.862675537776713	0.202922066765236	4.25126528390211	2.12566204335126e-05	8.42269494535934e-05	4.67250578232197	Not Significant	RTEL1-TNFRSF6B
ENSG00000026103	705.213912658884	-0.474960861456768	0.188031938151733	-2.5259584415574	0.0115383129472923	0.0250695719871267	1.93785768608865	Not Significant	FAS
ENSG00000026297	678.970359936409	0.0761375829131236	0.147396446251691	0.516549651292901	0.605470570349173	0.692783432360255	0.21790696143187	Not Significant	RNASET2
ENSG00000026508	1970.84293966112	0.787509290162545	0.257803325321459	3.05469019525092	0.00225293113197148	0.00587218292545853	2.64725208366982	Not Significant	CD44
ENSG00000026559	9.64371473676052	0.995027901810817	0.378632672794372	2.62795044724309	0.00859010279225976	0.0192871781730403	2.06600163921368	Not Significant	KCNG1
ENSG00000026652	144.780233694145	1.41066317552755	0.22727284582128	6.20691473470986	5.40348957416818e-10	4.70908801719679e-09	9.26732568215034	Significant	AGPAT4
ENSG00000026751	285.917871558616	-0.832088555271659	0.260246786336386	-3.19730578419566	0.00138717789387537	0.00378917965038545	2.85786784074765	Not Significant	SLAMF7
ENSG00000026950	980.645215759675	0.303067953329889	0.140977236111391	2.1497651797516	0.0315737937727238	0.0607199895584028	1.50067323199532	Not Significant	BTN3A1
ENSG00000027001	610.185869648127	-0.377302657415538	0.109060098879501	-3.45958477290962	0.000541008949775424	0.00161692731214185	3.26679555040927	Not Significant	MIPEP
ENSG00000027075	409.040429103574	-0.273183143773732	0.134996821084253	-2.02362649416193	0.0430085968860898	0.0791194351122742	1.36644472565257	Not Significant	PRKCH
ENSG00000027644	2.93028652826308	2.43835908090308	0.458838972393822	5.31419349185149	1.07130738240356e-07	6.48580158261205e-07	6.97008590234408	Significant	INSRR
ENSG00000027697	3373.20448675211	-0.343984104523606	0.165688499461676	-2.07608920137013	0.0378857017259148	0.0708899259151707	1.42152466425802	Not Significant	IFNGR1
ENSG00000027847	1119.67991476537	0.885821933831866	0.117969830153775	7.5088853877062	5.9632904414069e-14	8.91214307604162e-13	13.224514037874	Not Significant	B4GALT7
ENSG00000027869	104.8522651058	-0.262515323406942	0.250500558981717	-1.04796302441027	0.294655642970814	0.393389124393951	0.530685237285211	Not Significant	SH2D2A
ENSG00000028116	213.101111451126	0.172755521679909	0.148209089606089	1.16562028779111	0.243768001523304	0.337816308950973	0.6130233031225	Not Significant	VRK2
ENSG00000028137	2668.11942474384	-0.889560935474142	0.15334734228211	-5.80095437087937	6.59385430160875e-09	4.87767250613743e-08	8.18086065329636	Not Significant	TNFRSF1B
ENSG00000028203	1350.38674793189	-0.0263098410006762	0.0829151280320801	-0.31731050322321	0.751008008438946	0.815004066216569	0.124355431834316	Not Significant	VEZT
ENSG00000028277	134.003364085618	-0.759650559056918	0.199918093170887	-3.79980894679492	0.000144807683145642	0.000486922986131546	3.83920839491211	Not Significant	POU2F2
ENSG00000028310	741.165486703529	0.611946723131693	0.079593170078776	7.68843259448052	1.48948454793503e-14	2.40136688757561e-13	13.8269639978409	Not Significant	BRD9
ENSG00000028528	3558.76566056705	-0.127526872282397	0.0738049289411351	-1.72789099741711	0.0840077686526146	0.140000227544189	1.07568055052196	Not Significant	SNX1
ENSG00000028839	317.206698569117	-0.105290548284448	0.100382483647548	-1.04889363620582	0.294227074771519	0.392962949625674	0.531317365997177	Not Significant	TBPL1
ENSG00000029153	384.781473222656	0.628170432043493	0.249249145234781	2.52025109836098	0.0117271144088611	0.0254353569242155	1.93080883788257	Not Significant	BMAL2
ENSG00000029363	2307.23330294526	-0.258656755610844	0.0716829508686977	-3.60834413868686	0.000308157555236561	0.000969939026170864	3.51122718001079	Not Significant	BCLAF1
ENSG00000029364	4058.78130594191	-0.054356370053702	0.0918900593887756	-0.591536999924299	0.554160671666044	0.647376027426595	0.256364298987719	Not Significant	SLC39A9
ENSG00000029534	13.5823078485893	-0.199183756051222	0.221130346603613	-0.900752696816726	0.367719823335675	0.469557745889378	0.434482957204193	Not Significant	ANK1
ENSG00000029559	7.09169079032233	5.2772851230057	0.637081989559151	8.28352584046126	1.19581013154946e-16	2.5393102734367e-15	15.9223377713228	Significant	IBSP
ENSG00000029639	371.654648235896	-0.271840070576688	0.126147042120429	-2.15494605348868	0.0311660559583521	0.0600823447632967	1.5063181538958	Not Significant	TFB1M
ENSG00000029725	1076.05844847147	-0.557105015102466	0.115171852470101	-4.83716292786983	1.31705467869879e-06	6.57125352727518e-06	5.88039619454146	Not Significant	RABEP1
ENSG00000029993	2169.61906703927	0.507362314815393	0.180039292714228	2.81806436343158	0.00483141237916702	0.0115957482563741	2.31592589226854	Not Significant	HMGB3
ENSG00000030066	1168.9100540085	0.225785774584333	0.0941930739263231	2.39705283172879	0.0165275404926063	0.0344361027619752	1.78179177014074	Not Significant	NUP160
ENSG00000030110	456.642619966547	1.02208255346896	0.152607785351928	6.6974469953282	2.12092119020584e-11	2.2585680675814e-10	10.6734754688218	Significant	BAK1
ENSG00000030304	13.24942066535	-0.659552144232366	0.416898153887372	-1.58204620980535	0.113639021793271	0.18034249000521	0.944472513347668	Not Significant	MUSK
ENSG00000030419	114.176051776102	-0.401306312191922	0.197212399663582	-2.03489391578063	0.0418615483308969	0.077296279450159	1.37818471247299	Not Significant	IKZF2
ENSG00000030582	12170.5998543971	0.579798451736683	0.100778270748854	5.75320897479555	8.75651304408e-09	6.3354449297224e-08	8.05766880104592	Not Significant	GRN
ENSG00000031003	406.905218450608	0.0521048217441595	0.108110545144849	0.481958736535351	0.629835259356753	0.713882039996229	0.200773030400901	Not Significant	FAM13B
ENSG00000031081	413.943710527143	-0.1056242763419	0.175539746830045	-0.601711454239271	0.54736622416167	0.641041863321114	0.26172200472051	Not Significant	ARHGAP31
ENSG00000031691	138.161856321904	0.960136664198226	0.153847999164427	6.24081346142219	4.3530111868526e-10	3.85067655344639e-09	9.36121021674287	Not Significant	CENPQ
ENSG00000031698	5678.94641359107	0.168405699955957	0.103995703123246	1.61935248186532	0.105371444640884	0.16934098047758	0.977277065737493	Not Significant	SARS1
ENSG00000031823	1529.76276154224	0.150138934916863	0.0675644457628501	2.2221589065327	0.026272568486936	0.0518669035624763	1.58049746717681	Not Significant	RANBP3
ENSG00000032219	928.905683156612	-0.792688037481439	0.123742006392537	-6.40597369147918	1.49412728814231e-10	1.41278045285597e-09	9.82561240239812	Not Significant	ARID4A
ENSG00000032389	701.281081072879	0.47569384748131	0.0877929914146576	5.41835788730044	6.01489214871115e-08	3.78605735658753e-07	7.22077215546288	Not Significant	EIPR1
ENSG00000032444	1952.06171279444	0.376486815089473	0.10197805793479	3.69184138935278	0.000222636298733411	0.000721687935986492	3.65240402663906	Not Significant	PNPLA6
ENSG00000032742	618.836706599884	-0.366737870802868	0.106596585184129	-3.44042794775634	0.000580795055231258	0.001725948073255	3.23597708978544	Not Significant	IFT88
ENSG00000033011	756.394197493013	0.552001320618229	0.0877688291626825	6.28926380680179	3.1897501753835e-10	2.87673481377796e-09	9.49624333001526	Not Significant	ALG1
ENSG00000033030	711.984539496056	-0.116500602010688	0.0796692592254609	-1.46230306574077	0.143658178804648	0.219308433359505	0.842669643541766	Not Significant	ZCCHC8
ENSG00000033050	379.222323989811	0.765970423944672	0.0996116403787557	7.68956741433235	1.47633330266388e-14	2.38468294068613e-13	13.830815583457	Not Significant	ABCF2
ENSG00000033100	1413.61775659696	0.411218538268551	0.0911366038195879	4.51211172058365	6.41853623701726e-06	2.81428796693839e-05	5.19256400256474	Not Significant	CHPF2
ENSG00000033122	28.4120853806719	-0.523864009181529	0.176341661861885	-2.97073308513918	0.00297089864635525	0.00751872862679202	2.52711216410999	Not Significant	LRRC7
ENSG00000033170	158.159129975007	-0.289260137157613	0.150888553091706	-1.91704493966358	0.0552322226607539	0.0979793547562471	1.2578074795017	Not Significant	FUT8
ENSG00000033178	1051.09866208868	0.01090342881365	0.0986193481218993	0.110560747168727	0.911964675813303	0.935985832898925	0.0400219833782383	Not Significant	UBA6
ENSG00000033327	538.004162195361	0.581436421209505	0.145849034686583	3.98656338356275	6.70372250947921e-05	0.000241781074695067	4.17368397097327	Not Significant	GAB2
ENSG00000033627	3224.31567164045	0.514354849070232	0.109962058394769	4.67756657686121	2.9029933547174e-06	1.36085966205125e-05	5.53715395831675	Not Significant	ATP6V0A1
ENSG00000033800	728.217109380258	0.261119629662493	0.107165037989055	2.43661211307704	0.0148255728700966	0.0313340643178536	1.8289885162089	Not Significant	PIAS1
ENSG00000033867	276.031769162888	0.130713382999423	0.181380794706486	0.720657240536111	0.471120426663902	0.57128704051026	0.326868065375231	Not Significant	SLC4A7
ENSG00000034053	64.3844826556512	0.205415911007203	0.301808773687713	0.680616101703362	0.496114435778447	0.594737822207382	0.304418135818666	Not Significant	APBA2
ENSG00000034152	4035.77773499322	-1.20576457715109	0.14200042272114	-8.49127456133686	2.04383077441178e-17	4.67795690553796e-16	16.6895550658669	Significant	MAP2K3
ENSG00000034239	17.3857892547512	-1.20104122318647	0.291056759930492	-4.12648455055053	3.68350737500899e-05	0.000139559878180841	4.43373845627672	Significant	CLXN
ENSG00000034510	13823.2616956219	1.19078694548166	0.226167937999781	5.26505638249581	1.4014633954613e-07	8.34709533565631e-07	6.85341824100521	Significant	TMSB10
ENSG00000034533	175.102657011536	-0.208358615906572	0.0705545919727767	-2.95315457266009	0.00314544418156052	0.00791217315671221	2.50231801731584	Not Significant	ASTE1
ENSG00000034677	2250.02354043165	-0.0996780353637502	0.142331950521594	-0.70032086961829	0.483726941351259	0.58300935429253	0.315399723745823	Not Significant	RNF19A
ENSG00000034693	579.223705166271	-0.854119535246255	0.132068783451027	-6.46723255055175	9.98139829329136e-11	9.69394601211219e-10	10.0008086141713	Not Significant	PEX3
ENSG00000034713	2198.19941399172	-0.100146411678551	0.0763263371188307	-1.31208198190665	0.189492474715359	0.275536068057256	0.722408032421439	Not Significant	GABARAPL2
ENSG00000034971	0.669914752739752	-1.22221618350634	0.648684928435557	-1.88414456684538	0.0595454232955649	0.104383675246579	1.22515161308742	Not Significant	MYOC
ENSG00000035115	504.776735041864	-0.868982992951634	0.231449157816282	-3.75453080560098	0.000173666486214683	0.000574994659159404	3.76028398268314	Not Significant	SH3YL1
ENSG00000035141	1288.28182522935	0.135738978869295	0.0867227121246324	1.56520680158411	0.117534427235987	0.185468695351991	0.929834904722819	Not Significant	FAM136A
ENSG00000035403	1977.1351839928	-0.196341200222697	0.132512846237082	-1.48167672643162	0.138426332624371	0.212732591350201	0.858781286861541	Not Significant	VCL
ENSG00000035499	105.67949328592	2.93742193127803	0.260173209182375	11.2902552130914	1.4661034953993e-29	1.11303411137814e-27	28.8338353708311	Significant	DEPDC1B
ENSG00000035664	323.485455655044	1.52735903113271	0.191938471445154	7.95754503843252	1.75486253575386e-15	3.19381031338299e-14	14.7557568976037	Significant	DAPK2
ENSG00000035681	402.840615716359	0.495438260289725	0.121133085165105	4.0900325424259	4.3131266876801e-05	0.000161466408387848	4.36520778531513	Not Significant	NSMAF
ENSG00000035687	952.899509865753	0.29896479471087	0.0999601051099111	2.9908411398942	0.0027821018423138	0.00709925482738444	2.55562697616088	Not Significant	ADSS2
ENSG00000035720	8.81910459005048	-0.918366013444116	0.327746678023867	-2.802060478481	0.00507773536355852	0.0121078698955132	2.29432993700722	Not Significant	STAP1
ENSG00000035862	3223.03055948406	-0.321028927547673	0.18731703598068	-1.71382664618281	0.0865605681134358	0.143488228260207	1.06267990187105	Not Significant	TIMP2
ENSG00000035928	2230.43849379864	0.651803591187082	0.10536195670239	6.18632769917319	6.15819249276826e-10	5.31950062523019e-09	9.21054674004463	Not Significant	RFC1
ENSG00000036054	1188.67785912418	-0.278701274586914	0.0809988182128084	-3.44080667763178	0.000579982760319395	0.00172385097431206	3.23658491541884	Not Significant	TBC1D23
ENSG00000036257	1360.08221932612	-0.267722439578353	0.111673743409663	-2.3973624542722	0.0165135795952172	0.0344092312150582	1.78215877592282	Not Significant	CUL3
ENSG00000036448	193.217341474638	-1.62905448496866	0.298942284161528	-5.44939465334528	5.05415495882869e-08	3.22399261387532e-07	7.29635144687741	Significant	MYOM2
ENSG00000036473	6980.48305502745	-1.03207301929674	0.251908984479352	-4.09700758164637	4.18525200344741e-05	0.000157061075706072	4.37827838703473	Significant	OTC
ENSG00000036530	40.5498201432486	-0.020359856200929	0.217122815305454	-0.0937711505457697	0.925290949210135	0.946329599279141	0.0337216858897282	Not Significant	CYP46A1
ENSG00000036549	1097.75437058747	0.126371892830502	0.0850883108047089	1.48518511691395	0.137494793423599	0.21159738825185	0.861713747144355	Not Significant	ZZZ3
ENSG00000036565	1.61970547841986	-1.24935958751582	0.451408203060929	-2.76769358430818	0.00564545063922535	0.0132910765904628	2.24830138548081	Significant	SLC18A1
ENSG00000036672	545.87233266043	-0.643403707751175	0.228651184381794	-2.81390935931844	0.00489430264073511	0.0117301498224407	2.31030917941874	Not Significant	USP2
ENSG00000036828	29.2111047975665	-2.71177538838749	0.392031864978338	-6.91723206871802	4.60553304112624e-12	5.37328802608455e-11	11.3367200976229	Significant	CASR
ENSG00000037042	272.43719293027	0.69758840192047	0.113467187457799	6.14793067096968	7.85003293040052e-10	6.69414517420343e-09	9.10512852141255	Not Significant	TUBG2
ENSG00000037241	744.707113132667	0.395488626020704	0.0982127988527226	4.02685424548147	5.65280489648599e-05	0.000206994297053049	4.24773600372116	Not Significant	RPL26L1
ENSG00000037280	636.447818933627	0.0684822751037535	0.15702978655031	0.436110094831038	0.662756853306482	0.742182111938536	0.178645772704188	Not Significant	FLT4
ENSG00000037474	2121.74526619053	-0.141710307849753	0.074341091096117	-1.90621775602584	0.0566219594689078	0.100033365627879	1.24701510544408	Not Significant	NSUN2
ENSG00000037637	704.910819508802	0.00321948085976329	0.0736158979650959	0.0437334998112741	0.965116835765477	0.974670359277145	0.0154201083590212	Not Significant	FBXO42
ENSG00000037749	341.861813259876	0.122952386669161	0.159496049510558	0.770880451562667	0.440777795119158	0.541919584563722	0.355780291878864	Not Significant	MFAP3
ENSG00000037757	259.937772333323	-0.0224901267546819	0.121636458457775	-0.184896264161532	0.853310401239563	0.894486445691567	0.0688929605979763	Not Significant	MRI1
ENSG00000037897	360.397748255869	0.302632912372838	0.110370654162375	2.74196900135802	0.00610721048368642	0.0142434047921614	2.21415711188095	Not Significant	METTL1
ENSG00000037965	4.09088748664418	3.98539729477079	0.837070994285773	4.76112220107604	1.92519424942119e-06	9.32495240684899e-06	5.71552544423568	Significant	HOXC8
ENSG00000038002	988.779495676857	0.58455449487854	0.17756102745343	3.29213286982052	0.000994306234529634	0.00281087536803498	3.00247983745008	Not Significant	AGA
ENSG00000038210	2298.94312899485	-0.425944300471919	0.114182595534052	-3.73037850891114	0.000191192320897074	0.000627815092916264	3.71852955483711	Not Significant	PI4K2B
ENSG00000038219	908.165271234129	0.133405299820373	0.122750165504621	1.08680342117625	0.277123695481973	0.374340382406754	0.557326338248458	Not Significant	BOD1L1
ENSG00000038274	2489.05034231407	-0.170267819606795	0.0855949517746269	-1.98922735601409	0.0466761137238875	0.084844435361075	1.3309053106929	Not Significant	MAT2B
ENSG00000038295	15.6844356203356	-0.476850762480965	0.241263398674128	-1.9764737009489	0.0481011514805696	0.0869801140639139	1.31784452704256	Not Significant	TLL1
ENSG00000038358	698.574869015708	0.237349435423782	0.131582414107792	1.80380818389109	0.0712613824497031	0.121714516493575	1.14714575671902	Not Significant	EDC4
ENSG00000038382	1179.3236026394	0.503013528701082	0.119639934390025	4.20439488926216	2.61781555313816e-05	0.000102101752055042	4.58206095636289	Not Significant	TRIO
ENSG00000038427	824.509491487973	1.9441120655854	0.317496286783752	6.12325922069616	9.16803569722864e-10	7.72949537236891e-09	9.03772370437764	Significant	VCAN
ENSG00000038532	921.560973165189	0.631455862862665	0.0933674696936051	6.76312493992663	1.35046679945836e-11	1.47154470219956e-10	10.869516088255	Not Significant	CLEC16A
ENSG00000038945	600.34503763721	-1.00351421160546	0.1990805636272	-5.04074427619488	4.63724786413909e-07	2.51462170026175e-06	6.33373969014022	Significant	MSR1
ENSG00000039068	8381.20196187929	-0.562646925609677	0.198286680196221	-2.83754271871864	0.0045462262772336	0.0109871098514431	2.3423489521332	Not Significant	CDH1
ENSG00000039123	1383.3637549413	0.125379525634064	0.0845994832779138	1.48203654178578	0.138330572141233	0.212650871452591	0.859081826796443	Not Significant	MTREX
ENSG00000039139	172.662451527728	0.134136778883875	0.322480902404823	0.415952628151256	0.677444667803594	0.754138716833128	0.169126171226873	Not Significant	DNAH5
ENSG00000039319	667.650859500224	0.025321567042884	0.146757787422622	0.172539852825423	0.863013133105687	0.901159361286679	0.0639825952559008	Not Significant	ZFYVE16
ENSG00000039523	1112.76351513577	0.00860174458264023	0.0958974208677391	0.0896973506149209	0.928527721359883	0.948590044429351	0.0322051257918265	Not Significant	RIPOR1
ENSG00000039537	27259.17658448	-1.76624988360569	0.222619511400882	-7.93394016764825	2.12300406195219e-15	3.82081660365029e-14	14.6730491748958	Significant	C6
ENSG00000039560	1721.39124538336	0.0914664389027955	0.118128079802635	0.774298871662142	0.438754070785045	0.539924104990645	0.357778841098699	Not Significant	RAI14
ENSG00000039600	2.44956500550678	-0.272860712017893	0.290302053092367	-0.939920021616504	0.347258586538424	0.448438346399903	0.459347006813811	Not Significant	SOX30
ENSG00000039650	979.343281684442	0.455939956819853	0.106428331024329	4.28400927113692	1.83555258598026e-05	7.36612559662333e-05	4.73623316906034	Not Significant	PNKP
ENSG00000039987	0.378046715070791	0.47546355494489	0.611159194577997	0.777970059459214	0.436586664201826	0.537696120461306	0.359929534206387	Not Significant	BEST2
ENSG00000040199	345.390203233062	0.156872005671752	0.125876612816425	1.24623631158974	0.212677651756068	0.302631902007789	0.672278143519662	Not Significant	PHLPP2
ENSG00000040275	166.394393585635	1.6661763252077	0.132065300345603	12.6163066365463	1.71686245410968e-36	2.41413254905918e-34	35.7652644968099	Significant	SPDL1
ENSG00000040341	1124.88114163455	0.422975900237668	0.0909238177068343	4.65198130594856	3.28760889103828e-06	1.5180548136075e-05	5.48311985371318	Not Significant	STAU2
ENSG00000040487	823.462875602223	0.407175158820897	0.115760216887665	3.5174014853136	0.000435794082409789	0.00132862145731665	3.36071867127706	Not Significant	SLC66A1
ENSG00000040531	680.507041210668	0.177971000697224	0.0944535556395686	1.88421705770776	0.0595356211578212	0.104382604568204	1.2252231108537	Not Significant	CTNS
ENSG00000040608	367.538264831332	0.343221183049475	0.23925699919027	1.43452933126745	0.151421265008344	0.22890133362788	0.819813129939855	Not Significant	RTN4R
ENSG00000040633	1146.64686912172	-0.075816292936569	0.110845137567543	-0.683983931098203	0.493985312733538	0.592918784579324	0.306285963411581	Not Significant	PHF23
ENSG00000040731	0.490943332274079	0.577966188265465	0.901460229873187	0.641144411159182	0.52142886218162	0.618277940671522	0.282804933391518	Not Significant	CDH10
ENSG00000040933	461.600652990802	0.253702961129797	0.112708227900094	2.25097107688253	0.0243873693293423	0.0485660044014939	1.61283504459681	Not Significant	INPP4A
ENSG00000041353	122.086139318034	0.331997644459104	0.320119089343091	1.03710667533258	0.299686144539988	0.39870825791232	0.523333335429151	Not Significant	RAB27B
ENSG00000041357	3943.45695341653	0.19584236072648	0.0743801889525985	2.63299090099499	0.00846366147352946	0.0190363221166574	2.07244171571512	Not Significant	PSMA4
ENSG00000041515	165.545165461912	-1.07074772445983	0.207401652660173	-5.16267691566687	2.43443109652225e-07	1.38930538367084e-06	6.61360251309741	Significant	MYO16
ENSG00000041802	1122.26429665059	0.177712746221912	0.0686002812834239	2.59055419157375	0.00958215335039146	0.0212797103278864	2.01853688308173	Not Significant	LSG1
ENSG00000041880	812.857474530582	0.177315507618682	0.0952924845818253	1.86075017769555	0.0627794642535425	0.109193861107014	1.20218239479595	Not Significant	PARP3
ENSG00000041982	766.853624645894	-0.307034959507685	0.254069373422899	-1.20846899164279	0.226866916153203	0.318935141721832	0.644228832364075	Not Significant	TNC
ENSG00000041988	379.928239092772	0.420531400377123	0.12387539500758	3.39479361782369	0.00068680351706173	0.00201359011379688	3.16316748952074	Not Significant	THAP3
ENSG00000042062	283.0494465576	-2.74350955705545	0.23327476327472	-11.7608502460444	6.21056968723339e-32	5.78835833587363e-30	31.2068685607455	Significant	RIPOR3
ENSG00000042088	323.271869047236	0.262528231496594	0.0937528995370595	2.80021452982177	0.00510686547986401	0.0121674625375189	2.2918455817611	Not Significant	TDP1
ENSG00000042286	1592.55005903661	0.989853775128121	0.14236989364839	6.95269027574575	3.58384959156963e-12	4.25496621295717e-11	11.4456502252716	Not Significant	AIFM2
ENSG00000042304	0.598826953509202	0.150730629642943	0.735794198256234	0.204854332910155	0.837685935536678	0.882520061280595	0.0769187761537424	Not Significant	NA
ENSG00000042317	186.463739442171	-0.184748127910098	0.0964004713961254	-1.91646498439761	0.0553059360802629	0.098072665795141	1.25722825262755	Not Significant	SPATA7
ENSG00000042429	73.8009409184712	0.0824885122955666	0.0841452683428744	0.980310763992612	0.32693274300881	0.427378004917055	0.485541581726341	Not Significant	MED17
ENSG00000042445	8666.20453159874	-0.434938132100934	0.171547503586113	-2.53538013091869	0.0112325363359864	0.0244759100958183	1.94952216783907	Not Significant	RETSAT
ENSG00000042493	859.369342604382	1.2261130792118	0.274299329720182	4.46998204648399	7.82261633389089e-06	3.37153526813523e-05	5.10664796953157	Significant	CAPG
ENSG00000042753	3332.77594603847	0.0619460016373427	0.116838777527604	0.530183582438694	0.595984652771162	0.684691117731951	0.224764923653412	Not Significant	AP2S1
ENSG00000042781	768.63950448098	-0.98221059033136	0.329162380246444	-2.98396976469783	0.00284534886843386	0.00724259036839445	2.54586447712588	Not Significant	USH2A
ENSG00000042813	0.826847358949608	-2.6399556493615	0.431616404199353	-6.11643955993425	9.56891551002022e-10	8.05277898801883e-09	9.01913728006041	Significant	ZPBP
ENSG00000042832	99.3576615958112	1.42336071440713	0.454418985023152	3.13226507104366	0.00173463188369247	0.00463595816465567	2.76079267524972	Significant	TG
ENSG00000042980	72.871040196793	-0.287062969657174	0.283598784319758	-1.01221509233802	0.311435221565294	0.411140766619446	0.50663227273629	Not Significant	ADAM28
ENSG00000043039	7.44062519536851	-0.474798638632207	0.540065188870255	-0.879150607032131	0.379319621416132	0.481519106507826	0.420994691564675	Not Significant	BARX2
ENSG00000043093	1492.16109624087	-0.0670015085887666	0.0969463679370392	-0.69111932725814	0.489490555401561	0.588586185761522	0.310255683383941	Not Significant	DCUN1D1
ENSG00000043143	678.154580932075	0.72687075783566	0.141495557020998	5.13705711429365	2.7907416032857e-07	1.57282725621206e-06	6.55428037327929	Not Significant	JADE2
ENSG00000043355	105.999318112135	6.44617287975488	0.421118165802927	15.3072781067619	6.83656527957722e-53	3.2043675029972e-50	52.1651620349432	Significant	ZIC2
ENSG00000043462	614.521835873784	-0.991762286246465	0.178283069525809	-5.56285175526942	2.65401339986098e-08	1.77598691009526e-07	7.57609688875456	Not Significant	LCP2
ENSG00000043514	403.510906521101	0.0554430234154249	0.0870985925629802	0.636554756901893	0.524414903177495	0.620930745539407	0.280324974732182	Not Significant	TRIT1
ENSG00000043591	46.5329661260322	-0.74774858696995	0.341615031597588	-2.18886324607277	0.0286067811514002	0.0558206775200576	1.54353100646701	Not Significant	ADRB1
ENSG00000044012	110.78451920147	0.721738544013678	0.390306522186576	1.84915829735653	0.0644349584687362	0.111641004598596	1.19087844706818	Not Significant	GUCA2B
ENSG00000044090	900.997309954367	1.13803982930384	0.104363982290361	10.9045266798807	1.09662488944947e-27	6.94049815062332e-26	26.9599419014145	Significant	CUL7
ENSG00000044115	9510.17987800626	0.605999231075086	0.0788886673181576	7.68170196906856	1.56988727096594e-14	2.52219196375109e-13	13.8041315318934	Not Significant	CTNNA1
ENSG00000044446	1599.17975264308	-0.186459941798973	0.125249650711106	-1.48870628173687	0.136564730125731	0.210436436868509	0.864661449187354	Not Significant	PHKA2
ENSG00000044459	646.868343582295	-0.613814464981873	0.144040125653497	-4.26141300694548	2.03138427181726e-05	8.08777529666898e-05	4.69220791443666	Not Significant	CNTLN
ENSG00000044524	263.461355594247	-0.897688388953641	0.24543054015326	-3.6576067036852	0.000254581287932009	0.000815519400354911	3.5941735207394	Not Significant	EPHA3
ENSG00000044574	34046.3040255953	0.454469881394699	0.129013571680272	3.52265172939316	0.000427252400635313	0.00130479413493359	3.36931548839718	Not Significant	HSPA5
ENSG00000046604	1509.17002638833	-0.0908205165205607	0.26295207390744	-0.345388097423904	0.729802624143404	0.798273300213814	0.13679457938059	Not Significant	DSG2
ENSG00000046647	398.404955298087	0.250792968107983	0.0976706647473175	2.56774097685119	0.0102363613314573	0.0225529097227782	1.98985439243233	Not Significant	GEMIN8
ENSG00000046651	499.779679562784	0.325853791051628	0.0928023810908626	3.51126541389692	0.000445978884708857	0.00135724128261684	3.35068570288317	Not Significant	OFD1
ENSG00000046653	26.7948213328476	-1.1163524470037	0.184217305412497	-6.05997598599098	1.36141872530532e-09	1.12234623999744e-08	8.86600828029169	Significant	GPM6B
ENSG00000046774	263.197372175127	9.11349256203164	0.884929425088282	10.2985529734447	7.15291413237347e-25	3.63159177323533e-23	24.1455169884408	Significant	MAGEC2
ENSG00000046889	169.851861847433	0.359613585987855	0.21043604506128	1.70889728460319	0.0874699776003803	0.144758292169374	1.05814098469027	Not Significant	PREX2
ENSG00000047056	503.284898938344	0.186768365611739	0.0975853664778306	1.91389726096042	0.055633284457354	0.0985450790138726	1.25466529958465	Not Significant	WDR37
ENSG00000047188	1053.53937792788	-0.13648713368591	0.107080676007925	-1.27461964916815	0.20244389924307	0.290639594505265	0.693695306398617	Not Significant	YTHDC2
ENSG00000047230	676.204838947747	0.382210747821229	0.108084181145717	3.53623207179541	0.000405877973056105	0.00124622610145329	3.39160451714726	Not Significant	CTPS2
ENSG00000047249	1290.60631994239	0.654491028389525	0.0973314845729503	6.72435061749194	1.76377261547554e-11	1.89950616573741e-10	10.7535574045837	Not Significant	ATP6V1H
ENSG00000047315	1624.19628953915	0.237376498410812	0.115241252658023	2.05982226794448	0.0394155349628844	0.073265004668926	1.40433257464843	Not Significant	POLR2B
ENSG00000047346	1152.10063008801	-0.361085460251464	0.122682819579218	-2.94324389910443	0.00324792425267548	0.00813200574868605	2.48839410782639	Not Significant	ATOSA
ENSG00000047365	521.997538994702	-0.8675195122208	0.171794875959091	-5.04974032186723	4.42411048271264e-07	2.40835140753088e-06	6.35417403599058	Not Significant	ARAP2
ENSG00000047410	2651.67400679591	0.702647147390465	0.120922765924494	5.81071018363247	6.22083757604310e-09	4.62395100084601e-08	8.20615113779076	Not Significant	TPR
ENSG00000047457	55467.6985062009	-1.29789587431642	0.223749487855696	-5.80066522947072	6.60523521879619e-09	4.88497398150212e-08	8.18011171212874	Significant	CP
ENSG00000047578	380.059714467379	0.874532113763506	0.106997276191127	8.17340538838903	2.99804483109594e-16	6.02234583120956e-15	15.5231618772409	Not Significant	KATNIP
ENSG00000047579	393.710385650857	0.671700796041808	0.121908884275091	5.50985926937117	3.591207008541e-08	2.34917528040503e-07	7.44475956004355	Not Significant	DTNBP1
ENSG00000047597	125.760037440127	1.04258718948815	0.305416112729889	3.41366138207061	0.000640961851011728	0.00188877879030253	3.19316781820058	Significant	XK
ENSG00000047617	13.8844540453732	1.86819630472516	0.239432370359806	7.80260539507558	6.06419450621639e-15	1.02681735353688e-13	14.2172268773592	Significant	ANO2
ENSG00000047621	304.564769971868	0.269434245641829	0.0858106272662742	3.13987036600679	0.00169022610723711	0.00452775635998967	2.77205519446501	Not Significant	FERRY3
ENSG00000047634	964.560937882064	0.0432268375196618	0.140597908812121	0.30745007436366	0.758500818720587	0.821110459522762	0.120043946102509	Not Significant	SCML1
ENSG00000047644	687.775937921257	0.614477321103155	0.132726210313625	4.6296607102032	3.6626536957274e-06	1.67710439152654e-05	5.43620414198096	Not Significant	WWC3
ENSG00000047648	62.3307478167694	0.398187922047991	0.146271702168289	2.7222485015582	0.00648393652812823	0.0150460638054241	2.18816124515273	Not Significant	ARHGAP6
ENSG00000047662	6.43819651754881	-0.16609214507978	0.172994910166524	-0.960098449832429	0.337005668588725	0.438031521896469	0.472362794036381	Not Significant	FAM184B
ENSG00000047849	6245.53720343286	0.501930515589424	0.0849955161404313	5.90537640550502	3.51842482194501e-09	2.72093202215504e-08	8.45365172409182	Not Significant	MAP4
ENSG00000047932	845.071308466149	-0.338971807131414	0.0874616691283695	-3.87566130980073	0.000106335506944931	0.000369030650295743	3.97332169412761	Not Significant	GOPC
ENSG00000047936	18.9721975047431	3.12660788219001	0.47674725923355	6.55820840421095	5.44580681141996e-11	5.47645640821309e-10	10.2639377692066	Significant	ROS1
ENSG00000048028	598.381712625581	-0.0290778397931315	0.0888992211351528	-0.327087677730322	0.743601571431611	0.809206851565319	0.12865970111725	Not Significant	USP28
ENSG00000048052	97.364130608082	-1.01918285904839	0.199664394015598	-5.10447976502397	3.31705763593126e-07	1.84388038851242e-06	6.4792469822793	Significant	HDAC9
ENSG00000048140	1271.38981936336	0.888742805080198	0.105303057768831	8.43985753035993	3.17724693365701e-17	7.14074656576798e-16	16.4979490307639	Not Significant	TSPAN17
ENSG00000048162	562.053303718919	0.25148588431424	0.154778430544137	1.62481221336927	0.104202577860695	0.167719189164068	0.982121536921077	Not Significant	NOP16
ENSG00000048342	168.667971973737	0.316912770887767	0.153426693625553	2.06556475538221	0.0388695952221141	0.0723875146307953	1.41038998197531	Not Significant	CC2D2A
ENSG00000048392	1404.48315696163	0.237407141764965	0.0998631238994772	2.37732540796481	0.0174386962937027	0.0361482423301269	1.75848598578043	Not Significant	RRM2B
ENSG00000048405	642.130145501839	-0.453271329769808	0.0987848631518739	-4.58846948112829	4.46507568056587e-06	2.01233295129851e-05	5.35017117566153	Not Significant	ZNF800
ENSG00000048462	13.4095875369966	-1.35310169992545	0.410398482680612	-3.29704362230423	0.000977083243863799	0.00276730442156048	3.01006843442797	Significant	TNFRSF17
ENSG00000048471	440.323884717909	0.536711043140833	0.132065922555817	4.06396315381051	4.82464453446479e-05	0.00017909903574992	4.31653467867404	Not Significant	SNX29
ENSG00000048540	12.4331490741681	0.309621888223009	0.231696604259093	1.33632466998427	0.181443176387095	0.265811458938895	0.741259359858875	Not Significant	LMO3
ENSG00000048544	1686.48256737412	0.200558472401066	0.0701348043751149	2.85961405593123	0.00424156861791527	0.0103256733663529	2.37247350281276	Not Significant	MRPS10
ENSG00000048545	0.232783147834329	-0.190147253888826	0.75370647738172	-0.252282897381184	0.800822406600534	NA	0.0964637840217028	Not Significant	GUCA1A
ENSG00000048649	977.956845479132	-0.24619780911347	0.0819167646248067	-3.00546304826734	0.00265176814286645	0.00679724447241371	2.57646445111027	Not Significant	RSF1
ENSG00000048707	1841.05295163396	-0.226306871918447	0.0993006249604081	-2.27900752899267	0.0226666177472577	0.045531744382861	1.64461327931279	Not Significant	VPS13D
ENSG00000048740	291.784881656609	-0.74877009308567	0.189349734940824	-3.95442905330539	7.671763170034e-05	0.000273945558884917	4.11510481245039	Not Significant	CELF2
ENSG00000048828	6412.57345243864	0.00750947752095597	0.0581447455679321	0.129151438321842	0.897237820898508	0.925313919993005	0.0470924280657406	Not Significant	FAM120A
ENSG00000048991	635.921458673179	0.711884797646604	0.0831290039866618	8.5636151464154	1.09382523603002e-17	2.57088677023596e-16	16.9610520610837	Not Significant	R3HDM1
ENSG00000049089	64.2118747382435	0.455703447049204	0.242734816521565	1.87737158426434	0.0604671832670166	0.105735018872051	1.21848026159223	Not Significant	COL9A2
ENSG00000049130	217.895483029559	0.991679067084748	0.165419743799919	5.99492566186185	2.03578547090221e-09	1.63575994818505e-08	8.69126798945523	Not Significant	KITLG
ENSG00000049167	243.421135621592	0.318279015700822	0.0741927842507093	4.28989178550446	1.7876019993175e-05	7.18886300173183e-05	4.74772916828105	Not Significant	ERCC8
ENSG00000049192	18.1421584179956	0.629602622238131	0.255404720110424	2.46511741038272	0.0136968361686039	0.0292080560812883	1.8633797389165	Not Significant	ADAMTS6
ENSG00000049239	9352.86680140204	0.0440095074857071	0.161671620234435	0.272215416792942	0.785456388403959	0.842144445609748	0.104877923674697	Not Significant	H6PD
ENSG00000049245	2151.1298609537	-0.100669743261536	0.0867152889714034	-1.16092265222957	0.245673355919012	0.3399213657815	0.609641941626564	Not Significant	VAMP3
ENSG00000049246	882.051561924107	-0.584085393431353	0.175884751909352	-3.32084155727372	0.000897464705271717	0.00256313193511061	3.04698262197765	Not Significant	PER3
ENSG00000049247	5.29127279812839	0.529930833304887	0.430517538941209	1.23091578245144	0.218354364148737	0.309144967426972	0.660838123610861	Not Significant	UTS2
ENSG00000049249	57.1414094812659	1.37771496027453	0.370581554747674	3.71771056228797	0.000201036408518326	0.000656871942603676	3.69672528294416	Significant	TNFRSF9
ENSG00000049283	9.88277873261424	-0.731145354243106	0.332201565491356	-2.20090881619319	0.0277424796843536	0.0543703511981384	1.55685472332395	Not Significant	EPN3
ENSG00000049323	1233.40102767366	-0.47642028031397	0.194156675804666	-2.45379293984864	0.0141358350846568	0.0300609575534511	1.84967853015673	Not Significant	LTBP1
ENSG00000049449	1938.24164182767	0.309601139628732	0.202407704181962	1.52959167675951	0.126117830949361	0.196852160749676	0.899223507118741	Not Significant	RCN1
ENSG00000049540	1002.18810226531	-0.0831620971539699	0.263500945055954	-0.315604549867214	0.752302683781161	0.81620386783074	0.12360738886635	Not Significant	ELN
ENSG00000049541	949.519910992709	0.461178495076529	0.0908911849195746	5.0739628434221	3.89615167042381e-07	2.14149288193706e-06	6.40936414513377	Not Significant	RFC2
ENSG00000049618	1353.93689342133	-0.220788081580734	0.0831850852683686	-2.65417870124717	0.00795017114573393	0.017996534263609	2.0996235220545	Not Significant	ARID1B
ENSG00000049656	5499.12999887553	0.205083621697041	0.121745399676139	1.68452871519248	0.0920795347704019	0.151203058340166	1.03583688363497	Not Significant	CLPTM1L
ENSG00000049759	1972.29517989003	0.940864202669924	0.125336115244104	7.50672861399526	6.06232225542455e-14	9.04760332545849e-13	13.2173609815229	Not Significant	NEDD4L
ENSG00000049768	189.041950927991	-0.049135900523183	0.347075440823343	-0.141571239977745	0.887418685254199	0.918547213948025	0.0518714311329209	Not Significant	FOXP3
ENSG00000049769	155.925477913081	0.724916508848506	0.184124308227747	3.93710377421672	8.24709483007579e-05	0.000292199051160694	4.08369901162799	Not Significant	PPP1R3F
ENSG00000049860	5790.187696175	0.574326279409196	0.117617678834677	4.88299280430852	1.04487685475418e-06	5.30325837407486e-06	5.98093489084686	Not Significant	HEXB
ENSG00000049883	339.777477425874	-0.0348492261685683	0.100228287633617	-0.347698508987396	0.728066616540419	0.796886504857645	0.137828881851392	Not Significant	PTCD2
ENSG00000050030	4.01553097388727	0.608539742539316	0.416267565767666	1.46189564737543	0.143769807927478	0.219437413666646	0.842332307466364	Not Significant	NEXMIF
ENSG00000050130	934.573393970678	0.177459698424927	0.0813110438960383	2.18247964755958	0.0290741517292545	0.0566218276824207	1.53649294743969	Not Significant	JKAMP
ENSG00000050165	1407.03719592932	1.96762984288188	0.302971566630907	6.49443729905825	8.33443317676412e-11	8.17047297271077e-10	10.0791239311178	Significant	DKK3
ENSG00000050327	470.917429064735	0.0528536865790783	0.187683140918561	0.281611264178557	0.778241602080995	0.836766902254113	0.108885557043855	Not Significant	ARHGEF5
ENSG00000050344	126.435518001179	0.882351715616415	0.225037435891805	3.9209108125487	8.82149100870015e-05	0.000310745932591626	4.05445800419647	Not Significant	NFE2L3
ENSG00000050393	1434.61939383466	0.36722011963284	0.101529799822616	3.61687032057991	0.000298186598086984	0.000941671005637258	3.52551187968807	Not Significant	MCUR1
ENSG00000050405	1030.79146074811	0.0970204015464932	0.126048232856732	0.76970854210045	0.441472801853103	0.542674181874392	0.355096047169003	Not Significant	LIMA1
ENSG00000050426	1708.03690081868	0.022595785251811	0.0847115763981834	0.266737867627447	0.789670995729823	0.84551397692098	0.102553813140308	Not Significant	LETMD1
ENSG00000050438	13.4186445177826	0.189932825624028	0.199986698318301	0.9497272929709	0.342250837947249	0.44352998677881	0.465655479891063	Not Significant	SLC4A8
ENSG00000050555	814.722277290387	-0.395093284062831	0.235321023211577	-1.67895447109119	0.0931609172997333	0.152707583281239	1.03076624387876	Not Significant	LAMC3
ENSG00000050628	31.4498401619509	0.360476447007822	0.253239159674978	1.42346249873234	0.154602125889849	0.232947603121673	0.810784538516771	Not Significant	PTGER3
ENSG00000050730	7.59452075822859	-0.605220225535969	0.363535100135188	-1.6648192301401	0.0959488261795425	0.156515736279259	1.01796033397557	Not Significant	TNIP3
ENSG00000050748	1224.06876691631	0.264133527985865	0.0701586688790917	3.76480244288929	0.00016668081178892	0.000553452169821915	3.77811439305643	Not Significant	MAPK9
ENSG00000050767	46.7820096850713	0.487478967253554	0.287005283088465	1.69850172097109	0.0894131081497367	0.147513611726299	1.04859880805207	Not Significant	COL23A1
ENSG00000050820	2449.19275840588	-0.0569694388741334	0.131394181347968	-0.433576573100012	0.664595949756615	0.743623637250162	0.177442309767678	Not Significant	BCAR1
ENSG00000051009	1417.77521003539	-0.271068868773165	0.0825786955804039	-3.28255207796585	0.00102871981983389	0.00289579838917642	2.98770289274868	Not Significant	FHIP1B
ENSG00000051108	6384.91525791112	-0.587232001093057	0.111451224645077	-5.26895960957927	1.37199146422852e-07	8.18210878565636e-07	6.86264859056074	Not Significant	HERPUD1
ENSG00000051128	142.164326761921	1.14685708257206	0.209264441165884	5.48042025765352	4.24316729052484e-08	2.74346807962543e-07	7.37230984546186	Significant	HOMER3
ENSG00000051180	74.1035826330169	2.1432430254796	0.182459485786673	11.7464050511763	7.3687485516035e-32	6.82844403746157e-30	31.1326062629255	Significant	RAD51
ENSG00000051341	58.9579541599992	2.79438922639989	0.242713445256818	11.5131208468617	1.13302533134545e-30	9.41983862237615e-29	29.9457603803921	Significant	POLQ
ENSG00000051382	1142.6115474937	0.356125511524933	0.0966504073526599	3.68467677767249	0.00022899304855068	0.000740586418317755	3.64017770116187	Not Significant	PIK3CB
ENSG00000051523	2080.96272426467	0.488974566530298	0.259649661740177	1.88320894875496	0.0596720567903556	0.10458212695263	1.22422899253453	Not Significant	CYBA
ENSG00000051596	253.33673206242	0.266829464260964	0.113467364669256	2.35159655852359	0.0186930372480022	0.0384255220779118	1.72832012864358	Not Significant	THOC3
ENSG00000051620	2711.52679217928	-0.543012633193145	0.127515730181097	-4.2583972379091	2.05897830752585e-05	8.18454000045396e-05	4.6863482288902	Not Significant	HEBP2
ENSG00000051825	452.524512082172	0.306622585960527	0.132313964455298	2.3173864317558	0.020482690791231	0.0416335053031993	1.68861299110336	Not Significant	MPHOSPH9
ENSG00000052126	884.140871539237	0.289064006017037	0.115806329493696	2.49609850584871	0.0125567726241209	0.0270192004947901	1.90112196980626	Not Significant	PLEKHA5
ENSG00000052344	782.80035603253	-0.651653560173652	0.412945301337587	-1.57806265881427	0.114551215658037	0.181594081936992	0.941000297563401	Not Significant	PRSS8
ENSG00000052723	1014.47174151459	-0.121231241715494	0.0664076355945224	-1.82556178412552	0.067916296675849	0.116827878878444	1.16802600322777	Not Significant	SIKE1
ENSG00000052749	1105.12227938569	0.733326919135876	0.143805676076651	5.09942958541499	3.40678573281694e-07	1.89115786792023e-06	6.46765518019247	Not Significant	RRP12
ENSG00000052795	3157.17940258759	-0.989718489995229	0.197354857206992	-5.01491832530466	5.30559985060033e-07	2.8503057270476e-06	6.27526550769508	Not Significant	FNIP2
ENSG00000052802	15539.2637681385	-0.509362681981587	0.192478132357895	-2.64634052576152	0.00813678609995712	0.0183765222946029	2.08954710059887	Not Significant	MSMO1
ENSG00000052841	2765.64796230653	-0.129872535342545	0.0767196537969433	-1.6928196220265	0.0904898065376679	0.14898594070329	1.04340034028404	Not Significant	TTC17
ENSG00000052850	0.93636889696967	1.46809327525928	0.499848863011754	2.93707435166209	0.00331324656687714	0.00828036767358304	2.47974624336658	Significant	ALX4
ENSG00000053108	67.6559815570815	4.8577975400298	0.402720505878628	12.062453908155	1.66739657749157e-33	1.76226381413904e-31	32.7779610942736	Significant	FSTL4
ENSG00000053254	2400.44523379657	-0.160383191260535	0.112662685847835	-1.42356974763723	0.15457105840036	0.232922495560808	0.810871819302961	Not Significant	FOXN3
ENSG00000053328	18.9657766316487	0.0325797165519295	0.341358160024072	0.095441446455043	0.923964196801445	0.945271608527	0.0343448571703956	Not Significant	METTL24
ENSG00000053371	2376.31139154838	-0.0559237455050898	0.110891095610406	-0.504312318290792	0.614041922519002	0.700336077591587	0.211801977234823	Not Significant	AKR7A2
ENSG00000053372	1139.00102297305	0.287723484737133	0.0975735316088221	2.94878621274705	0.00319024581316963	0.00800805183512256	2.49617585261987	Not Significant	MRTO4
ENSG00000053438	5.19864806154295	0.502006835466339	0.257444008366044	1.9499651153371	0.0511802770671631	0.0917833725534614	1.2908973673661	Not Significant	NNAT
ENSG00000053501	1156.85588405672	0.412668123874124	0.16477341315719	2.50445818877617	0.0122639099501891	0.0264488604760646	1.91137104702188	Not Significant	USE1
ENSG00000053524	22.3139496808194	2.69421130745717	0.346573459076084	7.77385352773277	7.61337692803125e-15	1.2737931879434e-13	14.1184226683399	Significant	MCF2L2
ENSG00000053702	88.5979518771117	1.25717749439529	0.169734888554612	7.40671234476816	1.29468866740744e-13	1.85354254947429e-12	12.8878346534226	Significant	NRIP2
ENSG00000053747	866.400629736256	2.4147471318569	0.276992105198011	8.71774713626112	2.83791878656878e-18	7.14806319909821e-17	17.5470000370145	Significant	LAMA3
ENSG00000053770	1137.98966381593	-0.182458191985995	0.0945921126782808	-1.92889435302664	0.0537439790184889	0.0956964171908248	1.26967018304983	Not Significant	AP5M1
ENSG00000053900	534.595197940915	0.405171180371923	0.0734636238972395	5.51526264125868	3.48259476057172e-08	2.28366985303427e-07	7.45809705769409	Not Significant	ANAPC4
ENSG00000053918	213.843680001351	0.483444163752566	0.20537913587554	2.35391078890084	0.0185770689111492	0.0382188922172694	1.73102280789523	Not Significant	KCNQ1
ENSG00000054116	1662.16351219785	0.16532405757292	0.0773433160917199	2.13753516046384	0.0325544890956249	0.0623021913628975	1.48738911600414	Not Significant	TRAPPC3
ENSG00000054118	4044.18681954352	-0.239881753214093	0.062699801341735	-3.82587740440606	0.000130307130966875	0.000442814219039581	3.88503181717442	Not Significant	THRAP3
ENSG00000054148	1736.46294511564	1.06131527376127	0.155033115174339	6.84573274921163	7.60854043013555e-12	8.60677880556187e-11	11.1186986472944	Significant	PHPT1
ENSG00000054179	108.843292258316	1.1805163164701	0.238848920122231	4.94252314754434	7.7117945699312e-07	4.01169612652638e-06	6.11284454787255	Significant	ENTPD2
ENSG00000054219	73.0719258520108	-0.214695792064947	0.186585646465325	-1.1506554557231	0.24987400880222	0.344848310944466	0.602278915625522	Not Significant	LY75
ENSG00000054267	1097.36379068617	0.214328190863196	0.100648347515538	2.12947550708776	0.0332149392041373	0.0633674108542357	1.47866653814436	Not Significant	ARID4B
ENSG00000054277	151.905338255653	0.365112009877515	0.19190745556016	1.90254208108688	0.0571003228908457	0.100702450791408	1.24336143589923	Not Significant	OPN3
ENSG00000054282	444.595242679922	0.186586302665583	0.079546985293157	2.34561123816258	0.0189959092850585	0.0389764434835729	1.72133991305783	Not Significant	SDCCAG8
ENSG00000054356	1.97239337387442	1.73205373180579	0.459497929555342	3.76944839225263	0.00016360873267086	0.000543809868788107	3.78619351943272	Significant	PTPRN
ENSG00000054392	348.999952897799	1.08013327820372	0.190489292053469	5.67030968806655	1.42539627299021e-08	9.96083424044431e-08	7.84606438109533	Significant	HHAT
ENSG00000054523	1852.87809065793	0.235349849453703	0.113887790386795	2.06650641525653	0.0387806872876601	0.0722510632853399	1.41138449843954	Not Significant	KIF1B
ENSG00000054598	139.562329253228	0.741452100068216	0.247968535790267	2.99010557006853	0.00278881043271689	0.00711412826979783	2.5545810055701	Not Significant	FOXC1
ENSG00000054611	1276.20560388406	0.444557824163935	0.0991344028798104	4.48439503592827	7.31210886207107e-06	3.16913579078318e-05	5.13595735148582	Not Significant	TBC1D22A
ENSG00000054654	2414.50011349188	-0.406920688401202	0.145885990493875	-2.78930613572718	0.00528211094131832	0.0125365773478578	2.27719248145239	Not Significant	SYNE2
ENSG00000054690	110.550198225896	1.34218995628723	0.201055251007364	6.67572694352594	2.46009644013707e-11	2.59243984915193e-10	10.6090478674501	Significant	PLEKHH1
ENSG00000054793	1758.44186941742	0.625777773071197	0.161916132530271	3.86482658208382	0.00011116815565083	0.000384153149044075	3.9540195994961	Not Significant	ATP9A
ENSG00000054796	0	NA	NA	NA	NA	NA	NA	NA	SPO11
ENSG00000054803	108.277407189236	2.3534078997421	0.457830207772182	5.14035085450971	2.74225923332562e-07	1.54804339090564e-06	6.56189149255115	Significant	CBLN4
ENSG00000054938	263.040258945599	0.587594603836153	0.292420802731691	2.00941450932032	0.0444931927615976	0.0814440993379458	1.35170642884417	Not Significant	CHRDL2
ENSG00000054965	1509.07560218964	0.446860024797152	0.0977258958833086	4.57258560546463	4.81742301774553e-06	2.15849650619158e-05	5.31718521662797	Not Significant	FAM168A
ENSG00000054967	68.0818385560336	-0.0740458012418075	0.189900918391533	-0.389918078695868	0.696597125043789	0.770183844006741	0.157018322269678	Not Significant	RELT
ENSG00000054983	634.451224670649	-0.679027369249415	0.201054337403636	-3.37733260579303	0.00073192487407718	0.0021333077102136	3.13553349332426	Not Significant	GALC
ENSG00000055044	1174.19118019794	0.269788760224379	0.102844727378198	2.62326292365253	0.00870920339211635	0.019526124568765	2.06002156694753	Not Significant	NOP58
ENSG00000055070	2557.35431668697	0.154328895882303	0.0873853352831274	1.76607316756615	0.0773835744371225	0.130421709358016	1.11135121358524	Not Significant	SZRD1
ENSG00000055118	50.1725067950636	3.02693261236293	0.423061105960915	7.15483548289729	8.37733296502123e-13	1.08026844267046e-11	12.0768942227697	Significant	KCNH2
ENSG00000055130	3083.6922808243	0.0108140717318917	0.0788623438118266	0.137125923592826	0.890931261953408	0.921033369864313	0.0501558018058972	Not Significant	CUL1
ENSG00000055147	736.198088361743	0.127273539855898	0.0609496693899329	2.08817440898079	0.0367821048747825	0.0691489887668047	1.43436342166274	Not Significant	FAM114A2
ENSG00000055163	2161.67643122353	-0.369419379826356	0.242189163215992	-1.52533406086752	0.127175796318304	0.198245164540911	0.895595534329102	Not Significant	CYFIP2
ENSG00000055208	2979.18107171231	-0.515190364543968	0.121819146353736	-4.22914114869897	2.34585138422654e-05	9.21277226682096e-05	4.62969950503156	Not Significant	TAB2
ENSG00000055211	1306.1953949487	-0.538610062218786	0.0804187719272252	-6.69756636803904	2.11918994284908e-11	2.25746778464039e-10	10.67383011576	Not Significant	GINM1
ENSG00000055332	1594.66201414401	-0.00633170472197626	0.123708327206822	-0.0511825263904069	0.959180075513866	0.970885636296826	0.0180998511605162	Not Significant	EIF2AK2
ENSG00000055483	1276.53774101915	0.246329065399597	0.0875546146449948	2.81343326560663	0.00490155589544618	0.0117431823997796	2.30966604047162	Not Significant	USP36
ENSG00000055609	1733.16145600034	0.103500820194034	0.114677511669297	0.902538071217531	0.366771107001363	0.468547336527535	0.435604883918342	Not Significant	KMT2C
ENSG00000055732	14.8536766731221	-0.401987671366779	0.343686704129461	-1.16963404908255	0.242148268931825	0.335992670564791	0.61591863128828	Not Significant	MCOLN3
ENSG00000055813	5.8975976621525	1.69519373248369	0.331083964397827	5.12013239773451	3.05321224987124e-07	1.70778169099076e-06	6.51524300384291	Significant	CCDC85A
ENSG00000055917	3940.39533089741	-0.0328230334708477	0.0698631036396614	-0.469819286016002	0.638484134271045	0.721218797333655	0.194849890075031	Not Significant	PUM2
ENSG00000055950	1933.45640905318	0.143027253071427	0.101109697704446	1.41457502414369	0.157193135981654	0.236070731868245	0.803566421848615	Not Significant	MRPL43
ENSG00000055955	692.365507104768	0.479421722892762	0.241295204383178	1.98686801139834	0.0469370253336444	0.085218118021411	1.32848443757764	Not Significant	ITIH4
ENSG00000055957	104830.061992357	-1.22062693205811	0.21497242161593	-5.67806290166318	1.3622862318513e-08	9.54249491537861e-08	7.86573163261905	Significant	ITIH1
ENSG00000056050	547.203059177554	0.324869734604243	0.0884238506497425	3.67400573733315	0.000238777366831855	0.000768623752193562	3.62200684138637	Not Significant	HPF1
ENSG00000056097	2281.54193295616	0.343528062054374	0.0834437076579731	4.11688396520513	3.84029293676543e-05	0.000144939799122337	4.41563564647402	Not Significant	ZFR
ENSG00000056277	82.4262263871767	0.736214675603187	0.126932254828756	5.80005985552225	6.62912529748966e-09	4.90053107924541e-08	8.17854377227918	Not Significant	ZNF280C
ENSG00000056291	15.5405192811901	5.31530218576041	0.641971492001282	8.27965455162267	1.23533111413696e-16	2.61807624916799e-15	15.9082166199194	Significant	NPFFR2
ENSG00000056487	0.648772244297178	0.0713515911650793	0.578367455277492	0.123367230493365	0.901816305093715	0.928389581128184	0.0448819167914666	Not Significant	PHF21B
ENSG00000056558	257.166143066128	0.208657578140758	0.161874696702689	1.28900675887593	0.197395736848929	0.284757372114332	0.704662231012778	Not Significant	TRAF1
ENSG00000056586	1306.71348049175	-0.101309467308398	0.0835383786469842	-1.21272963336421	0.225233206255422	0.317162325227788	0.647367580826142	Not Significant	RC3H2
ENSG00000056736	1822.78715743547	0.565534991035232	0.201119150636829	2.81194003278408	0.00492436831087971	0.0117899759803199	2.30764947210938	Not Significant	IL17RB
ENSG00000056972	538.119131258544	-0.473150498586837	0.139975028692163	-3.38024934166937	0.000724200980880796	0.00211308046938522	3.14014089129638	Not Significant	TRAF3IP2
ENSG00000056998	1336.41352374746	-0.443593081107993	0.196479437144538	-2.25770740976659	0.0239639069714198	0.0478375850480024	1.62044237502214	Not Significant	GYG2
ENSG00000057019	1114.69388404585	-0.244646272490647	0.110374720377222	-2.21650638528942	0.026656841064813	0.0525099827553366	1.57419131739048	Not Significant	DCBLD2
ENSG00000057149	0.46545349415154	-1.45780878189217	1.46272604261253	-0.996638290030321	0.318940113185617	0.419012966670838	0.496290855985636	Not Significant	SERPINB3
ENSG00000057252	1384.83530816055	0.061910350050442	0.121292578989004	0.510421581983629	0.609756140062967	0.696405810141484	0.214843817775955	Not Significant	SOAT1
ENSG00000057294	1332.68900997827	-0.466150598930798	0.151921422829808	-3.06836646371467	0.00215232497845611	0.00563858583460908	2.66709215415126	Not Significant	PKP2
ENSG00000057468	3.48452356722084	2.15431812816303	0.363993517484618	5.91856180035973	3.24768972479934e-09	2.52302506340945e-08	8.48842546873018	Significant	MSH4
ENSG00000057593	9411.56017193436	-0.66895519607209	0.183466293847249	-3.64620215541635	0.000266144631361618	0.000848938112522544	3.57488228994037	Not Significant	F7
ENSG00000057608	10005.7841565889	-0.200743589689015	0.0785724361069003	-2.55488565246847	0.0106222686909999	0.0233142037146677	1.97378271726985	Not Significant	GDI2
ENSG00000057657	219.905018404181	-0.26366334596761	0.192212144426243	-1.37173094215586	0.170147212224314	0.252001297691589	0.769175162204466	Not Significant	PRDM1
ENSG00000057663	1085.72165223675	-0.428229259270713	0.0798598397825995	-5.3622604357393	8.2186928427652e-08	5.08028947300973e-07	7.08519725013834	Not Significant	ATG5
ENSG00000057704	360.936906058416	0.197517730240473	0.15852161811143	1.24599870095718	0.212764872096472	0.302728936580378	0.67210007334118	Not Significant	TMCC3
ENSG00000057757	1425.86094478062	-0.336445957954731	0.0886860464605272	-3.79367410525486	0.00014843446641955	0.000498289296084148	3.82846524435457	Not Significant	PITHD1
ENSG00000057935	632.935251569705	0.72503257778178	0.0835699019420681	8.67576197809091	4.1079055959977e-18	1.01725708177765e-16	17.3863795455052	Not Significant	MTA3
ENSG00000058056	746.205828239007	0.0551944280484419	0.126904690270928	0.434928196354348	0.663614547347424	0.742833935891009	0.17808410220846	Not Significant	USP13
ENSG00000058063	1273.89335258542	0.0266375281362218	0.140700005987177	0.189321442805408	0.84984089028892	0.891926147422812	0.0706623765653921	Not Significant	ATP11B
ENSG00000058085	126.62149249935	-1.438267869437	0.318596364832592	-4.51438882610209	6.34996216514951e-06	2.78800062969183e-05	5.1972288623483	Significant	LAMC2
ENSG00000058091	1051.65882026688	0.314293622775628	0.123830145858833	2.53810266147893	0.0111455284332888	0.0243256536010927	1.95289933586738	Not Significant	CDK14
ENSG00000058262	14442.4585167843	0.56875478728207	0.0955791264703922	5.95061713038625	2.671333180499e-09	2.09998994629359e-08	8.57327194147017	Not Significant	SEC61A1
ENSG00000058272	896.190127452062	0.0691490214397117	0.0927326475358381	0.745681518614983	0.455859825988682	0.556423129798357	0.34116867961249	Not Significant	PPP1R12A
ENSG00000058335	26.3448723613709	2.5344994344919	0.370208334078615	6.84614364719757	7.58673007475532e-12	8.58510977423589e-11	11.1199453672513	Significant	RASGRF1
ENSG00000058404	401.350777814399	-0.942032653205979	0.371294443279827	-2.53715796251767	0.011175651504593	0.0243733053685375	1.95172714948443	Not Significant	CAMK2B
ENSG00000058453	353.645667058316	0.632758673869541	0.120599735299649	5.24676668897614	1.54791719672741e-07	9.13858891189507e-07	6.81025227489743	Not Significant	CROCC
ENSG00000058600	876.560651159582	0.115509250994351	0.0733441065561457	1.57489478593521	0.115280732396586	0.182517950087531	0.938243273044297	Not Significant	POLR3E
ENSG00000058668	2523.7082578934	0.719977999699369	0.172496960261114	4.17385905589012	2.99483071627458e-05	0.000115400715113828	4.52362772120977	Not Significant	ATP2B4
ENSG00000058673	2.17065167818849	0.274385544183931	0.291403195083798	0.941601014721294	0.346396950037471	0.447736851491222	0.460425940522265	Not Significant	ZC3H11A
ENSG00000058729	633.481553718606	0.0179533894898788	0.0724295304880246	0.247873890233862	0.804231982159248	0.856482696753564	0.0946186601573812	Not Significant	RIOK2
ENSG00000058799	1700.12273265599	0.265685221982303	0.0874032007059639	3.03976536140941	0.002367625254991	0.00614586791649924	2.62568703614201	Not Significant	YIPF1
ENSG00000058804	766.731402141623	0.622773111145646	0.0990809758003552	6.28549634392492	3.2680785606519e-10	2.94491303232218e-09	9.4857075121006	Not Significant	NDC1
ENSG00000058866	99.6977563959185	0.278525700283495	0.249104840871094	1.11810633350006	0.263521581765936	0.359662030549129	0.579183811350717	Not Significant	DGKG
ENSG00000059122	802.382683912475	0.661431441999242	0.0887978102834034	7.44873595292773	9.42387667045347e-14	1.36978694561409e-12	13.0257704060981	Not Significant	FLYWCH1
ENSG00000059145	241.094023176948	1.06176158087479	0.138059625809545	7.69060161251998	1.46444768514972e-14	2.36808512927135e-13	13.8343261381214	Significant	UNKL
ENSG00000059377	406.176073962987	-1.06561913621795	0.163877135085923	-6.5025492156623	7.89701722760008e-11	7.75812375935037e-10	10.1025369145584	Significant	TBXAS1
ENSG00000059378	1677.7107668493	0.363012221435024	0.133793644460138	2.71322470435566	0.00666319068923461	0.0154133645719574	2.17631775778134	Not Significant	PARP12
ENSG00000059573	2158.56906481273	0.410558316768625	0.12411560803921	3.30787016439481	0.000940083822982359	0.00267187370762567	3.02683342061768	Not Significant	ALDH18A1
ENSG00000059588	745.174508738364	1.54184784196076	0.12237073552416	12.5998085682532	2.11657587878152e-36	2.92530685878945e-34	35.6743661575489	Significant	TARBP1
ENSG00000059691	1222.52484205253	-0.151984483398469	0.108964991752984	-1.3948010361255	0.163075846381217	0.243301007880008	0.787610358764461	Not Significant	GATB
ENSG00000059728	428.01704332288	-0.296947275221794	0.12337429925037	-2.40688114968891	0.0160894049954679	0.0336315568096192	1.79346001630886	Not Significant	MXD1
ENSG00000059758	769.664056488065	-0.455548771716192	0.102779535354486	-4.43229063203106	9.32372232021687e-06	3.96656805522407e-05	5.03041066914903	Not Significant	CDK17
ENSG00000059769	1321.75766368636	-1.19496213936526	0.132929149335511	-8.98946653415498	2.48433324943379e-19	7.07892701497253e-18	18.6047901481562	Significant	DNAJC25
ENSG00000059804	847.422134306921	-0.923149463787279	0.248382803860054	-3.71663999858625	0.000201889792088572	0.00065932725092765	3.69488563921228	Not Significant	SLC2A3
ENSG00000059915	66.126532133503	0.279971473236598	0.192197396175338	1.45668712900348	0.145202764266353	0.221144459577967	0.838025115769558	Not Significant	PSD
ENSG00000060069	798.152089723558	0.162175991308861	0.0728569306570321	2.22595146194521	0.0260174327759816	0.051435694467229	1.5847355588978	Not Significant	CTDP1
ENSG00000060138	1271.70776312242	-0.205032896501101	0.2334083253578	-0.87843009107237	0.379710360475473	0.481860418604563	0.420547552884057	Not Significant	YBX3
ENSG00000060140	5.30390326683429	-0.683082599198741	0.34676542630959	-1.96986939115692	0.0488533412494448	0.0881283974424529	1.31110572802355	Not Significant	STYK1
ENSG00000060237	4478.22808141304	0.200229374175741	0.111351132963012	1.79817994525706	0.0721484965558634	0.123054241488935	1.14177271438747	Not Significant	WNK1
ENSG00000060303	0.427440667645961	-0.909286525957808	0.497313820647375	-1.8283958502785	0.0674901637231587	0.116222477395905	1.17075951831026	Not Significant	RPS17P5
ENSG00000060339	1375.72966893985	0.422529631220457	0.0775693875152046	5.44711831246102	5.11924135185799e-08	3.26318586639306e-07	7.29079439471051	Not Significant	CCAR1
ENSG00000060491	3179.64067304673	-0.0756422824434382	0.0969708423477075	-0.780051823951455	0.435360371688847	0.536603275890283	0.361151104785315	Not Significant	OGFR
ENSG00000060558	103.601642552332	-0.0973031711171639	0.193360670198581	-0.503221110152514	0.614808824428235	0.701012980920658	0.211259907644341	Not Significant	GNA15
ENSG00000060566	14996.1848501743	-1.14292964308274	0.227527838439486	-5.02325188390835	5.08038446284087e-07	2.73658750687436e-06	6.29410342083177	Significant	CREB3L3
ENSG00000060642	1323.35341196986	-0.861378931448403	0.125640876429988	-6.85588126988588	7.08742244295171e-12	8.06241045471338e-11	11.1495116805198	Not Significant	PIGV
ENSG00000060656	1009.16876875423	0.628296836191692	0.22309798748035	2.81623713099174	0.00485897879513931	0.0116532616398665	2.31345499621876	Not Significant	PTPRU
ENSG00000060688	731.484387232772	-0.0484455812761411	0.0702549700362217	-0.689568029865557	0.490465877998452	0.589561678511353	0.309391201357335	Not Significant	SNRNP40
ENSG00000060709	18.1904483604655	-0.211375751862966	0.6253357889378	-0.338019597794027	0.735348419221012	0.802683381464383	0.133506836845906	Not Significant	RIMBP2
ENSG00000060718	29.7569518208739	2.42548074415325	0.470373414372156	5.15650049523043	2.5160781804747e-07	1.43110243465938e-06	6.59927586846475	Significant	COL11A1
ENSG00000060749	662.616860511966	0.320364099854845	0.1048965715126	3.05409505034552	0.0022574054616033	0.00588257042442991	2.64639042855099	Not Significant	QSER1
ENSG00000060762	6106.77607402125	-1.56534159119707	0.141590393270935	-11.0554222997443	2.06363354132344e-28	1.39041609083211e-26	27.6853674219243	Significant	MPC1
ENSG00000060971	12968.562335635	-1.4229083353684	0.160186828032708	-8.88280486506584	6.5195268343199e-19	1.79751080433708e-17	18.1857839227805	Significant	ACAA1
ENSG00000060982	138.903618885142	1.0775346166753	0.195598184532258	5.50891931462481	3.61043335864621e-08	2.36079711386933e-07	7.44244066679983	Significant	BCAT1
ENSG00000061273	897.366574981772	0.670727591248586	0.155682903610903	4.30829317601199	1.6451921871295e-05	6.66756397543298e-05	4.7837833615836	Not Significant	HDAC7
ENSG00000061337	163.289660446394	1.59662226601369	0.181250920559912	8.80890569317649	1.2637344639212e-18	3.35553664184527e-17	17.8983441704908	Significant	LZTS1
ENSG00000061455	22.0099450755549	0.220152101997174	0.221211227325306	0.99521215382719	0.319633091865224	0.419667660929409	0.495348264181311	Not Significant	PRDM6
ENSG00000061492	0.0665664265846181	-0.62965183340871	2.22859472412234	-0.282533125737645	0.777534750078264	NA	0.109280192101787	Not Significant	WNT8A
ENSG00000061656	172.620935746554	1.20636329544941	0.19465475533076	6.19745093511609	5.73849186992724e-10	4.97956977637018e-09	9.24120222931414	Significant	SPAG4
ENSG00000061676	3409.50630575416	0.263639338185897	0.0890998615701093	2.95891972826972	0.00308719506239546	0.00778017420033753	2.51043592903893	Not Significant	NCKAP1
ENSG00000061794	3088.1562266426	-0.0701226476357764	0.0750175679584798	-0.934749679896147	0.349917317652041	0.45131309950886	0.456034563448476	Not Significant	MRPS35
ENSG00000061918	332.153632792473	-0.211036108065103	0.153164329399575	-1.37784109976776	0.16825235347196	0.249722320497322	0.774038852258595	Not Significant	GUCY1B1
ENSG00000061936	874.525638706492	0.539575081339423	0.0680233904074319	7.93219917601272	2.15298766032927e-15	3.86617289965068e-14	14.6669584592923	Not Significant	SFSWAP
ENSG00000061938	1146.15304104294	0.220923776746823	0.13015256460506	1.69742161760087	0.0896169784181527	0.147774572937413	1.04760970311931	Not Significant	TNK2
ENSG00000061987	1374.223534114	-0.322798574124632	0.0912763683983753	-3.53649668352031	0.000405471592107546	0.00124521477165987	3.39203956765039	Not Significant	MON2
ENSG00000062038	10.0334405579653	0.0426058193611418	0.321954438544034	0.132334933954683	0.894719377049361	0.92369478459978	0.0483131569849811	Not Significant	CDH3
ENSG00000062096	159.918261749114	0.737186736509382	0.49444599396733	1.49093479470701	0.135978615079959	0.209726438834142	0.866529386357926	Not Significant	ARSF
ENSG00000062194	2301.59519376759	0.374271234307693	0.0632914213515507	5.91345914367781	3.34996651204815e-09	2.59686641817232e-08	8.47495953436775	Not Significant	GPBP1
ENSG00000062282	7868.25101552383	-0.967063338938658	0.231534142043467	-4.17676343714832	2.95686254308466e-05	0.00011404638223721	4.52916886423526	Not Significant	DGAT2
ENSG00000062370	58.1558519735078	0.367375356496762	0.168986648853767	2.1739904246203	0.0297058543231763	0.0576626273732575	1.52715795304976	Not Significant	ZNF112
ENSG00000062485	2872.62926899352	0.805107694746514	0.10991085646465	7.32509708907107	2.38725818216286e-13	3.31357583130167e-12	12.6221006094703	Not Significant	CS
ENSG00000062524	92.5286133974492	-2.01294205276929	0.26603558160629	-7.5664391981531	3.83593600398732e-14	5.86840143353613e-13	13.4161286468994	Significant	LTK
ENSG00000062582	2.72375825125338	0.694376137042196	0.243703075243103	2.84927113188675	0.00438195200290161	0.0106298162110592	2.35833238373313	Not Significant	MRPS24
ENSG00000062598	702.587474607418	0.0752306467269286	0.086334236358079	0.871388337934707	0.383542151255015	0.485636861394505	0.416186900159578	Not Significant	ELMO2
ENSG00000062650	1822.13606678259	-0.243583201605144	0.0766789646710173	-3.17666263036037	0.00148980232940815	0.00403971636919503	2.82687135101204	Not Significant	WAPL
ENSG00000062716	4773.87465284364	0.16254341138509	0.100016715484641	1.62516246006949	0.104127946970628	0.167609094812716	0.982432694252899	Not Significant	VMP1
ENSG00000062725	1022.07504846461	-0.173265747779127	0.0870474171519745	-1.99047546093901	0.0465385845394015	0.084642017916364	1.33218682981756	Not Significant	APPBP2
ENSG00000062822	462.926279305198	1.19275642743597	0.111859468865402	10.6629902638925	1.51641932523919e-26	8.88451402129719e-25	25.819180689564	Significant	POLD1
ENSG00000063015	18.0082764708519	4.02645665969235	0.539252721155228	7.46673405943426	8.22096792055421e-14	1.20993734908239e-12	13.0850770464735	Significant	SEZ6
ENSG00000063046	9026.71688948316	-0.203677671520838	0.0882319988151243	-2.30843315640634	0.0209750566336548	0.0425060659558262	1.67829685788183	Not Significant	EIF4B
ENSG00000063127	203.340441235096	-0.940415746143918	0.172339258890361	-5.45677028089225	4.84872989419799e-08	3.10458866577425e-07	7.3143720082389	Not Significant	SLC6A16
ENSG00000063169	394.302919360583	0.373766213662911	0.0802782882278268	4.65588170741978	3.22597126136306e-06	1.49461231478392e-05	5.4913395058519	Not Significant	BICRA
ENSG00000063176	765.341094106824	-0.250311554711822	0.1461983880101	-1.71213621517174	0.0868715687622119	0.14391524461319	1.06112233574936	Not Significant	SPHK2
ENSG00000063177	19572.7165814653	0.292201007638087	0.142424303673575	2.05162321388481	0.0402062943692774	0.0745976574032931	1.39570595199371	Not Significant	RPL18
ENSG00000063180	72.5051707127794	0.399751951549034	0.201168630025979	1.98714855043458	0.0469059373743056	0.0851903701141359	1.32877218061769	Not Significant	CA11
ENSG00000063241	6663.25585644581	-0.210012661332521	0.129053083456904	-1.6273354786029	0.103665866698593	0.167023831231296	0.984364217040678	Not Significant	ISOC2
ENSG00000063244	3380.00008541061	0.368828806274812	0.0641149698615128	5.75261607502078	8.78728930940687e-09	6.35486859471215e-08	8.05614507481524	Not Significant	U2AF2
ENSG00000063245	8529.53391590957	-0.0462983718321737	0.0944179326630248	-0.490355703904378	0.623882215891048	0.708859427492003	0.204897393998527	Not Significant	EPN1
ENSG00000063322	2436.92212180227	0.182231667154713	0.0570884787586145	3.19209183914739	0.00141246414670795	0.00385131970058865	2.85002256728517	Not Significant	MED29
ENSG00000063438	0.875364137883673	0.645105053803133	0.374715241657044	1.72158744050652	0.0851442799367207	0.141597735251375	1.06984452298455	Not Significant	AHRR
ENSG00000063515	0.197132635714655	0.509085462264229	1.24900397885724	0.407593146924969	0.683572396414929	NA	0.165215483000338	Not Significant	GSC2
ENSG00000063587	1451.27080580774	-0.174717137959205	0.128396451173094	-1.36076298342284	0.173588603359	0.256196277152075	0.760478791030323	Not Significant	ZNF275
ENSG00000063601	735.111318355881	0.244552795050483	0.094585414800007	2.58552331316165	0.00972312971463049	0.0215498724027457	2.01219392036018	Not Significant	MTMR1
ENSG00000063660	2931.41122859424	-0.0229979419854938	0.199045044311789	-0.115541394486915	0.908016012101761	0.932821252418381	0.0419064929919937	Not Significant	GPC1
ENSG00000063761	301.739825073531	0.710934636202654	0.120452430331882	5.90220250636554	3.58680510808459e-09	2.76917794224311e-08	8.4452922204199	Not Significant	ADCK1
ENSG00000063854	9271.95596016765	-0.610963003937623	0.158844394072258	-3.84629881026646	0.000119915508898123	0.000411260601619744	3.92112464514716	Not Significant	HAGH
ENSG00000063978	1491.70890589765	0.341083434952682	0.0806547533103591	4.22893159985494	2.34803713941906e-05	9.21911729099814e-05	4.62929503803891	Not Significant	RNF4
ENSG00000064012	737.379674791229	0.389197190249286	0.0897472298838748	4.33659279236666	1.44708352455842e-05	5.91957099263139e-05	4.83950640101093	Not Significant	CASP8
ENSG00000064042	673.629990003104	-0.365692074940169	0.206673889443925	-1.76941594278841	0.0768244870009028	0.129661869016606	1.11450033108357	Not Significant	LIMCH1
ENSG00000064102	622.930808480332	0.257998939338499	0.0886463182959549	2.91043039686254	0.00360931348288263	0.0089419953539074	2.44257539614121	Not Significant	INTS13
ENSG00000064115	3675.95775691016	-0.0509052293275855	0.125705127118625	-0.404957462709912	0.685508778653167	0.760941802314127	0.163986979246143	Not Significant	TM7SF3
ENSG00000064195	3.05611635450376	1.73834029117335	0.628337228327071	2.76657217303776	0.00566490439296962	0.0133320859053598	2.24680741536035	Significant	DLX3
ENSG00000064199	29.6305522947636	0.544220011178994	0.188508847124445	2.8869733144128	0.0038896721890655	0.00956113766562037	2.41008699828327	Not Significant	SPA17
ENSG00000064201	24.4455775221418	-0.596068181340217	0.204861740038587	-2.90961202041897	0.00361877676783283	0.00896269409162825	2.4414382064714	Not Significant	TSPAN32
ENSG00000064205	102.298776600412	-1.08959096855191	0.368385797134669	-2.95774423722855	0.00309899136660966	0.00780686086520666	2.50877963364746	Significant	CCN5
ENSG00000064218	0.367756780458303	0.907202383111579	0.878862992338141	1.0322455161049	0.301957117460423	0.400968800483989	0.520054729137775	Not Significant	DMRT3
ENSG00000064225	1854.34803713925	-1.35647467076808	0.18181792735884	-7.46062113056055	8.61155444574242e-14	1.26020942230659e-12	13.064918448282	Significant	ST3GAL6
ENSG00000064270	11.2525255914944	-1.18173071977427	0.394408526766881	-2.99620986762476	0.00273358228426548	0.00698812620784365	2.56326784876544	Significant	ATP2C2
ENSG00000064300	1021.54485707517	-2.37226293730489	0.242445044219796	-9.78474501278831	1.30924873802827e-22	5.35723980738448e-21	21.8829778360384	Significant	NGFR
ENSG00000064309	125.792530465955	0.413055994399821	0.203255649891601	2.03219932444736	0.0421334812733472	0.077736260931104	1.3753726558662	Not Significant	CDON
ENSG00000064313	737.585527490476	0.300775515448856	0.114761045565188	2.62088510929438	0.00877018125930514	0.0196492159409205	2.05699143068156	Not Significant	TAF2
ENSG00000064393	3398.45299738891	0.204276534496879	0.147485850846127	1.38505852137641	0.166034573682433	0.246845184002383	0.7798014686101	Not Significant	HIPK2
ENSG00000064419	1855.91265791761	0.206251656315053	0.0769000001234308	2.68207615063722	0.0073166802569996	0.0167285596874767	2.13568592346255	Not Significant	TNPO3
ENSG00000064489	0.325333279810819	1.00470265905048	0.81614744406176	1.2310308221396	0.218311336702555	NA	0.660923711200963	Not Significant	NA
ENSG00000064490	640.177474262477	1.00572831944778	0.111545823637692	9.01627946837748	1.94585590416426e-19	5.60881691591588e-18	18.7108893235453	Significant	RFXANK
ENSG00000064545	2036.65953970753	0.580773398441647	0.110569350095808	5.25257133137176	1.49990345592154e-07	8.87618987519829e-07	6.82393669421759	Not Significant	TMEM161A
ENSG00000064547	108.976355080319	0.090442706717039	0.231383387240505	0.390878134319258	0.695887317053083	0.769688499343836	0.157461078699775	Not Significant	LPAR2
ENSG00000064601	6876.94673656776	1.041150347047	0.116145538560749	8.96418717368497	3.12577706583581e-19	8.82118290455461e-18	18.5050419996149	Significant	CTSA
ENSG00000064607	1425.04155869382	0.81080129678436	0.0982343692104239	8.25374360624819	1.53508499398176e-16	3.20504737187632e-15	15.8138675736751	Not Significant	SUGP2
ENSG00000064651	920.590378161724	-0.136522263622908	0.201528984934604	-0.677432398457268	0.498131648092412	0.596603178571147	0.302655865103059	Not Significant	SLC12A2
ENSG00000064652	388.466565548397	0.140407947275809	0.0817515017348428	1.71749685689219	0.0858884282367229	0.142550316566664	1.06606534480052	Not Significant	SNX24
ENSG00000064655	85.4886613107612	-1.69265681993893	0.333077929096447	-5.08186424879807	3.73748486810196e-07	2.0627725240943e-06	6.42742055698541	Significant	EYA2
ENSG00000064666	2127.13842073249	-0.195754646679962	0.147420040220205	-1.3278699855702	0.184221061715538	0.269258975773589	0.734660719068937	Not Significant	CNN2
ENSG00000064687	448.888228064244	1.18114724362395	0.194590074585328	6.06992543756906	1.27969650511576e-09	1.05848247242836e-08	8.89289301611928	Significant	ABCA7
ENSG00000064692	56.2981280372421	0.369761669997235	0.205088798739991	1.80293449602781	0.0713985026341678	0.121916524482134	1.14631089613051	Not Significant	SNCAIP
ENSG00000064703	366.749262396441	0.3616348089133	0.0949176565281326	3.80998459234099	0.000138975452567568	0.000469361436036728	3.85706190302585	Not Significant	DDX20
ENSG00000064726	1524.2740647339	-0.141882747297448	0.0842932824575316	-1.68320349096538	0.0923357052624094	0.151546767007946	1.03463032931068	Not Significant	BTBD1
ENSG00000064763	121.557330638456	0.290415782961739	0.189989486713096	1.52858870238592	0.126366438496553	0.197183102741341	0.898368254464506	Not Significant	FAR2
ENSG00000064787	83.856717795264	2.21688308845534	0.393009071808874	5.64079368003352	1.69268091963579e-08	1.16847371658358e-07	7.77142490125417	Significant	BCAS1
ENSG00000064835	1.86753819189295	-0.347438337240296	0.326199953261941	-1.06510848259166	0.286826841091409	0.384890778693871	0.542380210073813	Not Significant	POU1F1
ENSG00000064886	24.0806856405626	0.757632208160528	0.302210707847975	2.50696679001079	0.0121772152207236	0.0262846771309766	1.91445201815237	Not Significant	CHI3L2
ENSG00000064932	1741.09105520816	-0.0867461177926654	0.125273457767018	-0.692454086754715	0.48865220966666	0.587787399970767	0.311000133026159	Not Significant	SBNO2
ENSG00000064933	273.174921054487	0.341913751879387	0.081489044768005	4.19582476212351	2.71880402108913e-05	0.000105645609571121	4.56562209643128	Not Significant	PMS1
ENSG00000064961	1873.68485939679	0.158944263384919	0.0947312508851626	1.67784402612394	0.0933775520608998	0.152969476810939	1.02975751550243	Not Significant	HMG20B
ENSG00000064989	729.683759518193	0.506600411290742	0.16291818568468	3.10953874892299	0.00187379704703818	0.00497295833729377	2.72727744980073	Not Significant	CALCRL
ENSG00000064995	700.450395531854	0.374083916191926	0.0795615648081517	4.70181697775756	2.5785658165445e-06	1.2192017115916e-05	5.58862177897617	Not Significant	TAF11
ENSG00000064999	908.894146425943	-0.482365652450381	0.112654134308696	-4.281828229478	1.85364049358545e-05	7.43133596170163e-05	4.73197449176198	Not Significant	ANKS1A
ENSG00000065000	5525.88466716078	0.57577434927415	0.0815501309980442	7.06037307638364	1.6605616151098e-12	2.05921101205008e-11	11.7797450052774	Not Significant	AP3D1
ENSG00000065029	999.959193489937	0.434878738451174	0.0759639396624573	5.72480495855718	1.03552638436236e-08	7.39619231375067e-08	7.98483883116261	Not Significant	ZNF76
ENSG00000065054	11958.4335976422	-0.589907826176834	0.146706419036109	-4.02100896506539	5.79493992734788e-05	0.000211528388476702	4.23695106174638	Not Significant	NHERF2
ENSG00000065057	1620.67580490375	-0.20164973323649	0.180291711638416	-1.11846369089284	0.263369005535075	0.359529652948793	0.579435336121066	Not Significant	NTHL1
ENSG00000065060	615.043888871511	0.671353298982555	0.138524277828176	4.84646669528422	1.2567967457793e-06	6.28514976886476e-06	5.90073495248425	Not Significant	BLTP3A
ENSG00000065135	2623.559457976	-0.00824318637267386	0.0712902879306411	-0.115628462332677	0.907947004521301	0.932821252418381	0.0419394998441634	Not Significant	GNAI3
ENSG00000065150	4088.19908322127	0.196125899338823	0.126725378716118	1.54764500470085	0.121707789635498	0.191001146380127	0.91468162483115	Not Significant	IPO5
ENSG00000065154	3982.9678311821	-0.296225217611614	0.35752368952893	-0.828547104114743	0.407360730161085	0.509393858954477	0.39002083958809	Not Significant	OAT
ENSG00000065183	1154.44355315918	-0.160259098053	0.111526932236771	-1.43695423911393	0.150730996633015	0.228092418215811	0.821797429288298	Not Significant	WDR3
ENSG00000065243	1175.08549599332	-0.0414334452323634	0.102192720079046	-0.405444196028002	0.685151029820774	0.760596898892447	0.164213685167456	Not Significant	PKN2
ENSG00000065268	1605.50530945516	-0.0850863725684303	0.115460324260901	-0.736931695914554	0.461163887790555	0.561645839136116	0.336144708201558	Not Significant	WDR18
ENSG00000065308	1584.40242639885	-0.915888108225997	0.142611164359082	-6.42227494840357	1.34252648078318e-10	1.2795665370876e-09	9.87207713926372	Not Significant	TRAM2
ENSG00000065320	695.846246637655	0.274259996202944	0.194253438304242	1.41186688172486	0.157989160864896	0.237068039323138	0.801372707590133	Not Significant	NTN1
ENSG00000065325	47.866230865546	-2.13681709682875	0.324797338886276	-6.57892427368973	4.73864017493688e-11	4.80264374483339e-10	10.3243462678721	Significant	GLP2R
ENSG00000065328	81.3419946349387	2.93535250966336	0.253351311203267	11.5860955908307	4.8472895962252e-31	4.09311208437387e-29	30.3145010330345	Significant	MCM10
ENSG00000065357	202.763394004216	-0.0499051446998703	0.193973085366981	-0.257278707535397	0.796963628271655	0.851152523014781	0.0985614984299365	Not Significant	DGKA
ENSG00000065361	7236.7765904641	0.811156243061641	0.148219653217665	5.47266320931431	4.43322149016048e-08	2.85323017339861e-07	7.35328057017788	Not Significant	ERBB3
ENSG00000065371	1.44826877722727	1.03812739389942	0.569035719507097	1.82436244037308	0.0680972963524765	0.11707695823377	1.16687013041481	Not Significant	ROPN1
ENSG00000065413	376.772756362639	-0.402707689338731	0.128091355864277	-3.14390995880652	0.00166706725816713	0.00447238674378956	2.77804687811944	Not Significant	ANKRD44
ENSG00000065427	4086.59356521786	0.090756105034591	0.0843084485616654	1.07647699113108	0.281713985776493	0.379494835638019	0.550191591797393	Not Significant	KARS1
ENSG00000065457	453.530960097427	0.267334929314903	0.0822078416904788	3.25193952082391	0.00114620408218153	0.0031917845894466	2.94073804914493	Not Significant	ADAT1
ENSG00000065485	3181.06101209728	-0.823688434589313	0.13411962435475	-6.14144603037832	8.17736099057366e-10	6.94313551578216e-09	9.08738682984314	Not Significant	PDIA5
ENSG00000065491	285.493369333659	0.651564099706455	0.114749878813684	5.67812451257033	1.36179576669382e-08	9.54112584286064e-08	7.86588802021229	Not Significant	TBC1D22B
ENSG00000065518	3520.91240957768	0.0521980211028575	0.0797041132612741	0.654897457195838	0.512533777513159	0.610056858361969	0.290277508020133	Not Significant	NDUFB4
ENSG00000065526	2094.74608267963	-0.030677606290983	0.117589706215077	-0.260886835067623	0.794179777472503	0.848992436559621	0.100081175751005	Not Significant	SPEN
ENSG00000065534	3975.78887047865	-0.606513134058889	0.181792880041025	-3.3362865142024	0.000849056110601661	0.00244017805678204	3.07106360808414	Not Significant	MYLK
ENSG00000065548	2128.45804472594	0.101952053431955	0.0775404361057392	1.31482434910382	0.188568942177172	0.274534444897449	0.724529835203081	Not Significant	ZC3H15
ENSG00000065559	1085.51586698055	-0.818029210284665	0.0936679418419811	-8.73328904423554	2.47371864947713e-18	6.28950745619023e-17	17.6066496967554	Not Significant	MAP2K4
ENSG00000065600	130.177461966036	1.35092107955328	0.113338493233064	11.9193492079986	9.38386667871282e-33	9.48386350800786e-31	32.0276181710876	Significant	PACC1
ENSG00000065609	0.820323996479441	0.51409510091513	0.562899097929242	0.913298853749011	0.361085385055392	0.462837875552949	0.442390089303016	Not Significant	SNAP91
ENSG00000065613	1761.89006587193	-0.0730243792928222	0.088946774409476	-0.82098962865867	0.411652175810274	0.513628202850312	0.385469584758962	Not Significant	SLK
ENSG00000065615	412.95357697974	-0.0283626600578851	0.0836201498020688	-0.339184516232276	0.734470732891388	0.801941862675232	0.134025505247465	Not Significant	CYB5R4
ENSG00000065618	9.5130628492192	-0.377774029508187	0.341145999901599	-1.10736760688137	0.268135025200352	0.364747497064717	0.571646452493396	Not Significant	COL17A1
ENSG00000065621	249.801144200508	0.612342419864784	0.224749604570686	2.72455393652182	0.00643884124696422	0.0149489278369038	2.19119228253598	Not Significant	GSTO2
ENSG00000065665	306.37565561225	-0.484531182392144	0.148164903400058	-3.27021562646229	0.00107465533172637	0.00301382484246986	2.96873080228883	Not Significant	SEC61A2
ENSG00000065675	46.3048546498267	-0.786341734773174	0.244997540824375	-3.20959031722224	0.00132924279198991	0.00364591986563868	2.87639568603165	Not Significant	PRKCQ
ENSG00000065717	550.901502616082	0.375816651798799	0.155719837425536	2.41341538760924	0.0158037968164769	0.0331180323230531	1.80123856251692	Not Significant	TLE2
ENSG00000065802	557.651772573925	0.127359532539997	0.122980760710345	1.0356053402529	0.300386299590472	0.399326463687954	0.522319879084459	Not Significant	ASB1
ENSG00000065809	5559.89600525035	-0.496720829871142	0.106366294571847	-4.66990818727469	3.01334381559232e-06	1.40827550977934e-05	5.52095131349895	Not Significant	FAM107B
ENSG00000065833	983.915898576016	1.25219552410336	0.26503363121029	4.72466652018895	2.30493279837477e-06	1.0986563247198e-05	5.63734173219211	Significant	ME1
ENSG00000065882	1782.55248640252	0.0490443773333221	0.126503039173929	0.387693273249278	0.698243034376811	0.771617213146132	0.155993388096421	Not Significant	TBC1D1
ENSG00000065883	1543.65047154684	0.0773835487573687	0.0874737513084438	0.884648795779939	0.376346080277492	0.478642832288111	0.424412602873286	Not Significant	CDK13
ENSG00000065911	164.658965430132	0.0558910608078294	0.215038297019708	0.259912125339734	0.794931557960813	0.849655678366404	0.0996702616322104	Not Significant	MTHFD2
ENSG00000065923	646.200868166917	-0.104722047083178	0.108092254915195	-0.968821005402643	0.332634504270988	0.433325243801982	0.478032703290687	Not Significant	SLC9A7
ENSG00000065970	552.463255530363	0.171963144278698	0.0810626899506792	2.12135995466379	0.0338915225128275	0.0644642551071784	1.46990892086261	Not Significant	FOXJ2
ENSG00000065978	10497.8011561455	0.140114641896381	0.0879211758721797	1.59363930823764	0.111016844997601	0.176727494785757	0.954611119101094	Not Significant	YBX1
ENSG00000065989	343.889949152433	0.553067834928193	0.203335276253452	2.71997975520395	0.00652859132177777	0.0151355678808326	2.18518051660795	Not Significant	PDE4A
ENSG00000066027	4120.2644799909	0.530944182846702	0.108577235573993	4.89001382324635	1.00828896764499e-06	5.13367026174536e-06	5.9964149846874	Not Significant	PPP2R5A
ENSG00000066032	185.165372051595	5.95796244976411	0.727596581780931	8.18855200663652	2.64387684632197e-16	5.34744347009999e-15	15.5777587784634	Significant	CTNNA2
ENSG00000066044	2176.49267789879	0.27856344886631	0.0627863958214755	4.43668481399008	9.1354903807905e-06	3.89314658591574e-05	5.03926813534425	Not Significant	ELAVL1
ENSG00000066056	982.215916568542	0.11725006698222	0.139517557497444	0.840396499805184	0.400686111011536	0.502602083396971	0.397195711262309	Not Significant	TIE1
ENSG00000066084	1534.32158467929	0.13209276638512	0.0924971035042745	1.42807462483423	0.153270380358899	0.231275013819211	0.814541764842701	Not Significant	DIP2B
ENSG00000066117	1147.53548850131	0.564052651691874	0.0740964911009609	7.61240705613601	2.69037657816505e-14	4.19322741756318e-13	13.5701869265505	Not Significant	SMARCD1
ENSG00000066135	526.677128265722	0.232894731809102	0.0929747426938093	2.504924725375	0.0122477456435278	0.0264175231330754	1.91194384147695	Not Significant	KDM4A
ENSG00000066136	1648.22198159734	0.212457840460775	0.0736971737421591	2.88284922843976	0.00394096019932149	0.00967257902608141	2.40439795115377	Not Significant	NFYC
ENSG00000066185	160.019020857079	-0.906448171404608	0.200961947671827	-4.51054630941799	6.46608828963432e-06	2.83321719787378e-05	5.1893583697153	Not Significant	ZMYND12
ENSG00000066230	20.2781052351044	1.85132091163342	0.293292442841383	6.31220120674791	2.75094238933226e-10	2.50473614339512e-09	9.56051850457836	Significant	SLC9A3
ENSG00000066248	1334.27457344427	0.301160204272095	0.134694596091799	2.23587443750783	0.0253599971971915	0.0502831015483031	1.5958507987889	Not Significant	NGEF
ENSG00000066279	468.001396130385	3.80354147960332	0.255006180686976	14.9154874182137	2.61361733007815e-50	1.06996200091212e-47	49.5827579988523	Significant	ASPM
ENSG00000066294	275.163935509901	-0.755949042803446	0.225016423960836	-3.35952829352145	0.00078075656071798	0.00225975012799178	3.10748435769444	Not Significant	CD84
ENSG00000066322	1912.84930618318	0.968334557059741	0.091968082924379	10.5290284006024	6.34863631877953e-26	3.54613552997666e-24	25.1973195507444	Not Significant	ELOVL1
ENSG00000066336	601.201275304168	-0.710053109445121	0.178406320968807	-3.97997731016081	6.89218462007877e-05	0.000248107906052947	4.16164309767677	Not Significant	SPI1
ENSG00000066379	326.317854685863	0.508894578765595	0.142672092303612	3.56688242633078	0.00036125346388583	0.00112005543816812	3.44218797997439	Not Significant	POLR1H
ENSG00000066382	45.0144253295989	1.63245206006197	0.239770548748188	6.80839272623262	9.86951393198564e-12	1.09611933404652e-10	11.0057042355628	Significant	MPPED2
ENSG00000066405	3.23450203777253	1.76120342813294	0.417073762422281	4.22276246269777	2.41326118915721e-05	9.45912981681414e-05	4.61739567151392	Significant	CLDN18
ENSG00000066422	589.474385479196	0.0459372883910589	0.0908556903249347	0.505607169201726	0.613132447742031	0.699471462570992	0.212445699853147	Not Significant	ZBTB11
ENSG00000066427	537.185618772051	-0.174854561613903	0.089996258421005	-1.94290923513651	0.0520271259063708	0.0930848875325226	1.28377016483008	Not Significant	ATXN3
ENSG00000066455	2292.62395303798	-0.14488718336958	0.0831314845025955	-1.74286775024517	0.0813567184915388	0.136237644733333	1.08960657692108	Not Significant	GOLGA5
ENSG00000066468	2761.77709747345	-0.456564484688607	0.339774568828332	-1.34372765525981	0.179036471029953	0.262821411174242	0.747058491066633	Not Significant	FGFR2
ENSG00000066557	646.442689142169	-0.531765911446908	0.119794537839919	-4.43898295394324	9.03849740046623e-06	3.85587711948923e-05	5.04390376254744	Not Significant	LRRC40
ENSG00000066583	2943.32997430834	-0.842421657122812	0.122376570147824	-6.88384758704394	5.82572047721347e-12	6.68830763058433e-11	11.2346503570094	Not Significant	ISOC1
ENSG00000066629	249.506132420725	-0.249029549883722	0.148515486688588	-1.67679179751736	0.0935832022714873	0.153260740920552	1.02880209800853	Not Significant	EML1
ENSG00000066651	507.550638705864	-0.880200375156761	0.111400274493502	-7.90124063121679	2.76140964051877e-15	4.87482255371275e-14	14.5588691632917	Not Significant	TRMT11
ENSG00000066654	1100.06592500399	-0.0893849086379177	0.0809495678046411	-1.10420489030447	0.269504268787147	0.366189293204147	0.569434351456761	Not Significant	THUMPD1
ENSG00000066697	404.477683961971	0.231581853923313	0.127028850090459	1.82306502623932	0.0682935428196022	0.117358207668903	1.16562035708546	Not Significant	MSANTD3
ENSG00000066735	108.283509287849	-0.740044114308379	0.200333075943281	-3.69406854471651	0.000220694269363011	0.000716110501200878	3.65620894375875	Not Significant	KIF26A
ENSG00000066739	1402.63955794427	-0.559899191287696	0.108418245907983	-5.16425244292269	2.41401725478852e-07	1.37911556327708e-06	6.61725962999979	Not Significant	ATG2B
ENSG00000066777	1584.60148848147	0.373312127112034	0.0920613456976672	4.05503660937137	5.0126451469071e-05	0.000185442640924414	4.29993303869333	Not Significant	ARFGEF1
ENSG00000066813	15969.8131087431	-0.565238274379004	0.244468454501823	-2.31211129276717	0.0207715509985053	0.0421523816815752	1.68253107376132	Not Significant	ACSM2B
ENSG00000066827	281.375846070852	0.920413183264917	0.104829086423152	8.78013168549026	1.63283367741506e-18	4.25523561331834e-17	17.7870580508173	Not Significant	ZFAT
ENSG00000066855	1691.14318997304	0.208075752137929	0.115858860765935	1.79594163763008	0.0725037994697903	0.123582026913275	1.13963923418035	Not Significant	MTFR1
ENSG00000066923	136.650519024245	-0.3729593652885	0.219350851712096	-1.70028683443645	0.0890769856417196	0.147019075919309	1.0502344878809	Not Significant	STAG3
ENSG00000066926	1704.04207698168	-0.252774460501423	0.100623396952349	-2.51208434774992	0.0120020398241604	0.0259446540975317	1.92074493652806	Not Significant	FECH
ENSG00000066933	301.368853340932	-0.203207309269428	0.151440792561422	-1.34182676828643	0.17965217072237	0.263557761548295	0.745567530883203	Not Significant	MYO9A
ENSG00000067048	930.03790478588	1.69065316554968	0.496498038477837	3.40515578013739	0.000661263203563245	0.00194505805060836	3.17962564323289	Significant	DDX3Y
ENSG00000067057	718.657425673866	2.27585879015713	0.336258445567791	6.76818328329038	1.30409490019293e-11	1.42630142601081e-10	10.8846908034427	Significant	PFKP
ENSG00000067064	5603.04955520374	0.439560211537011	0.174647918606196	2.516836244285	0.011841385106242	0.0256488001956315	1.92659749450376	Not Significant	IDI1
ENSG00000067066	2761.00137392688	-0.210908180628026	0.103038385790008	-2.04688940933001	0.0406689441816552	0.0753436629305672	1.39073710229502	Not Significant	SP100
ENSG00000067082	9114.02249443324	-1.32095180167601	0.172059826302811	-7.67728196674594	1.62499494163759e-14	2.60296985673608e-13	13.7891479865758	Significant	KLF6
ENSG00000067113	1703.13949896458	0.500794173055663	0.135089242686227	3.70713583922343	0.000209616520867944	0.000682218768379811	3.67857449154026	Not Significant	PLPP1
ENSG00000067141	1252.32835776851	0.264199222612052	0.15240671652696	1.73351430063331	0.0830042979448224	0.138616234629428	1.08089941936617	Not Significant	NEO1
ENSG00000067167	10209.2182572995	0.313334364128774	0.0995075826818465	3.14884911967555	0.00163914801075641	0.00440369544906738	2.78538182900881	Not Significant	TRAM1
ENSG00000067177	166.61342512877	0.0408337951085059	0.208994061206553	0.195382561938682	0.845093467095005	0.888125294707206	0.0730952555488023	Not Significant	PHKA1
ENSG00000067182	8007.34670671486	-0.848943633510668	0.102866762651668	-8.25284680519595	1.54665261928489e-16	3.22711563614791e-15	15.8106072186011	Not Significant	TNFRSF1A
ENSG00000067191	30.4431172795657	0.659493940458816	0.17501346654132	3.76824682975532	0.000164398103834474	0.000546265188134257	3.78410319591381	Not Significant	CACNB1
ENSG00000067208	983.218092415393	-0.426595696923821	0.100269818943072	-4.25447758279107	2.0953764967094e-05	8.31899966610346e-05	4.6787379317656	Not Significant	EVI5
ENSG00000067221	658.359125793537	0.735412682582153	0.103368602982416	7.11446862358444	1.12344822340819e-12	1.4220524067806e-11	11.9494469382037	Not Significant	STOML1
ENSG00000067225	4971.88715376169	1.70762591952427	0.234960956442096	7.26770075072068	3.65657697515215e-13	4.94593709549961e-12	12.436925279745	Significant	PKM
ENSG00000067248	1271.2612487499	0.275659475468599	0.0708865625994939	3.88874090320987	0.00010076561991344	0.000351094690112104	3.99668761896935	Not Significant	DHX29
ENSG00000067334	1752.64594240037	0.186098906392696	0.0969219259704158	1.92009088273277	0.0548464207274126	0.0974127130949119	1.26085170918416	Not Significant	DNTTIP2
ENSG00000067365	332.370825516502	-0.0554965297100964	0.0926911790374655	-0.598725038200936	0.549356257630564	0.642906847404743	0.260145924140011	Not Significant	METTL22
ENSG00000067369	352.576001175777	0.617351007038017	0.159988901588349	3.85871145378859	0.00011398642046112	0.00039296821491665	3.94314688436601	Not Significant	TP53BP1
ENSG00000067445	456.450899122849	-0.360813505726081	0.225930167183591	-1.59701340561964	0.110262719035251	0.175734604588954	0.957571302193719	Not Significant	TRO
ENSG00000067533	740.330502234661	0.674869854660354	0.0996646301244099	6.77140780854677	1.27535219630103e-11	1.39580931913948e-10	10.8943698655923	Not Significant	RRP15
ENSG00000067560	11894.1987669298	0.286320032969576	0.0526428391411402	5.43891700449374	5.36054175699028e-08	3.40666694758936e-07	7.2707913166166	Not Significant	RHOA
ENSG00000067596	1379.41582687158	0.288749196894775	0.0788883440420086	3.66022636678764	0.000251992530291266	0.000807859875312235	3.59861233263657	Not Significant	DHX8
ENSG00000067601	35.7465189851726	0.750660598974835	0.10873285539733	6.90371457855844	5.06600379041514e-12	5.86608050790606e-11	11.2953344896036	Not Significant	NA
ENSG00000067606	353.980737806929	-0.18878261431104	0.165864582784343	-1.13817314788953	0.255048188836422	0.35027022273382	0.593377756160007	Not Significant	PRKCZ
ENSG00000067646	192.966564959493	1.11948870501661	0.449657968972347	2.48964497966109	0.0127870754067325	0.0274617707503245	1.89322877373527	Significant	ZFY
ENSG00000067704	5947.29247904029	0.382890549395915	0.103776742694619	3.68956029505221	0.000224641983623757	0.000727702850340253	3.64850907464534	Not Significant	IARS2
ENSG00000067715	154.910516690531	1.25829427082614	0.373975990542153	3.36463918178808	0.000766438169225824	0.00222328252138599	3.11552287518293	Significant	SYT1
ENSG00000067798	127.125595573947	1.88733528078799	0.315817494305274	5.97603145747103	2.28638868779596e-09	1.82128316630565e-08	8.64084993727596	Significant	NAV3
ENSG00000067829	1839.51050944296	0.539631813921244	0.123846310117256	4.35727001805971	1.31694760290638e-05	5.42773065191731e-05	4.88043150386989	Not Significant	IDH3G
ENSG00000067836	462.58869167451	0.0466258922006973	0.153958101092097	0.302847929858565	0.762005754794976	0.824022072284894	0.118041748783411	Not Significant	ROGDI
ENSG00000067840	92.6773088720186	-0.931853439289147	0.203713949272491	-4.57432317530051	4.77761904713984e-06	2.14214581455081e-05	5.32078848253108	Not Significant	PDZD4
ENSG00000067842	4.7099021327553	0.168142068356161	0.559178994181462	0.300694536285812	0.763647435499471	0.824997384803861	0.117107102363471	Not Significant	ATP2B3
ENSG00000067900	1417.04207427754	-0.083654061900456	0.105010998253315	-0.79662190905623	0.425670649294275	0.527254479847803	0.370926294123978	Not Significant	ROCK1
ENSG00000067955	791.831093225468	-0.163075456160575	0.102993315067506	-1.58335961954121	0.113339521204347	0.1799466595616	0.945618626340272	Not Significant	CBFB
ENSG00000067992	714.449277090161	-0.174779050770928	0.144393043809785	-1.21043954860577	0.226110274010643	0.3180716055403	0.64567970371056	Not Significant	PDK3
ENSG00000068001	1542.49242083121	0.225728390448367	0.10210463647062	2.2107555371721	0.0270527703518115	0.0532056461899742	1.56778825414713	Not Significant	HYAL2
ENSG00000068024	293.977266430481	0.926165848870938	0.13670994779459	6.7746778037142	1.24683809511248e-11	1.36737846164912e-10	10.9041899370301	Not Significant	HDAC4
ENSG00000068028	634.491106816339	0.419460174568725	0.0935884637269348	4.48196452708737	7.3959039228066e-06	3.20329777444246e-05	5.13100873922	Not Significant	RASSF1
ENSG00000068078	2319.14503830655	0.335213383561796	0.193545484407757	1.73196178969269	0.0832803659256563	0.138998313175499	1.07945737524651	Not Significant	FGFR3
ENSG00000068079	1917.96270497366	0.184948424339657	0.173628184334305	1.06519817072761	0.286786261253526	0.384852882788394	0.542441657762601	Not Significant	IFI35
ENSG00000068097	369.469463752013	0.684573715832834	0.0976164858652444	7.01289039207845	2.33444335465248e-12	2.83827941852692e-11	11.6318166597757	Not Significant	HEATR6
ENSG00000068120	3527.05182090499	0.261380769495438	0.0938642373384758	2.7846683348941	0.00535824999802077	0.0126943933181444	2.27097702752735	Not Significant	COASY
ENSG00000068137	800.910887600965	0.422175744365881	0.146840975269477	2.8750540752751	0.00403958307344599	0.00988231135993318	2.3936634562373	Not Significant	PLEKHH3
ENSG00000068305	1190.61478118428	-0.268243505019077	0.132384407081225	-2.02624697978587	0.0427394815430334	0.0787375432972511	1.36917075040698	Not Significant	MEF2A
ENSG00000068308	2497.57771189216	-0.0238914797448622	0.0729420610383528	-0.327540508243935	0.74325910991356	0.808968190506915	0.128859759067601	Not Significant	OTUD5
ENSG00000068323	1722.51488546317	0.164997721166551	0.0834847300634891	1.97638204065669	0.0481115240456885	0.0869891429061112	1.3177508855803	Not Significant	TFE3
ENSG00000068354	509.119234404561	0.323502537960359	0.0787937097966629	4.10568989320591	4.03109973446259e-05	0.000151640120721482	4.39457645672392	Not Significant	TBC1D25
ENSG00000068366	8181.26325550401	2.293270067332	0.367421717914379	6.24152018108631	4.33338514176096e-10	3.83481908316067e-09	9.36317271010981	Significant	ACSL4
ENSG00000068383	649.85359290422	-0.127828651285611	0.0929735228101369	-1.37489306010973	0.169164601129565	0.25078855673304	0.771690510933478	Not Significant	INPP5A
ENSG00000068394	1007.80563574634	0.391982619300538	0.093273937022733	4.20248819565752	2.63997019150823e-05	0.000102891390652648	4.57840097681827	Not Significant	GPKOW
ENSG00000068400	1759.58498057139	0.0982082069784029	0.0664237574315159	1.47851026162827	0.139271252507359	0.213779797012156	0.856138518650398	Not Significant	GRIPAP1
ENSG00000068438	698.919502002373	0.568921131844801	0.0891750918098504	6.37982109463842	1.77294980333612e-10	1.65671683298738e-09	9.75130356019307	Not Significant	FTSJ1
ENSG00000068489	178.672858574167	2.23575214958987	0.178267757205657	12.5415396740007	4.42317308760412e-36	5.98534898854413e-34	35.3542660654867	Significant	PRR11
ENSG00000068615	84.9069013449485	0.137386191296885	0.273158101713183	0.502954847157128	0.614996018222426	0.701078118622894	0.211127696045114	Not Significant	REEP1
ENSG00000068650	1618.95227151146	0.538275956547073	0.161690562970814	3.3290499250982	0.000871427820844373	0.00249781504510572	3.05976857907284	Not Significant	ATP11A
ENSG00000068654	1251.50461656035	0.998101661401026	0.0915509467733107	10.9021446154175	1.12572195820828e-27	7.09687599423274e-26	26.9485688625281	Not Significant	POLR1A
ENSG00000068697	11814.6822359572	-0.230311220338509	0.069259700380007	-3.32532799123966	0.000883145748470535	0.00252692352926529	3.05396761744951	Not Significant	LAPTM4A
ENSG00000068724	1164.25369007928	0.648162609884042	0.139040348068474	4.66168719287754	3.136276241894e-06	1.45733203935479e-05	5.50358569182733	Not Significant	TTC7A
ENSG00000068745	1310.39451632863	0.433401153289274	0.088726335067558	4.88469576658693	1.0358867570567e-06	5.26010576385159e-06	5.98468771898606	Not Significant	IP6K2
ENSG00000068781	0.301351751968695	-0.479620192217968	0.6535428660984	-0.733877174853523	0.463023599415258	NA	0.334396873270103	Not Significant	STON1-GTF2A1L
ENSG00000068784	521.21041267454	-0.0799249032810502	0.0786181497593296	-1.01662152474614	0.309333510506627	0.40890031322222	0.509573029755018	Not Significant	SRBD1
ENSG00000068796	430.692827977771	0.777033237868117	0.0983014452098628	7.90459627739182	2.68803354701661e-15	4.75827547586559e-14	14.5705653155314	Not Significant	KIF2A
ENSG00000068831	229.828865525441	-0.67269156810609	0.169758457520737	-3.96263949337497	7.41256703737382e-05	0.000265422753051048	4.13003136596092	Not Significant	RASGRP2
ENSG00000068878	3131.42118668671	-0.00309997650944249	0.0862035971665084	-0.0359611038441316	0.971313373515517	0.979215891922236	0.0126406316451306	Not Significant	PSME4
ENSG00000068885	137.218572736789	0.718377088663685	0.124358138642426	5.77667932719125	7.61892937040131e-09	5.57348551839287e-08	8.11810605243921	Not Significant	IFT80
ENSG00000068903	2264.60015523312	-0.025300190882069	0.0868850436878899	-0.291191553899113	0.770904821840868	0.830811851216485	0.112999237903512	Not Significant	SIRT2
ENSG00000068912	2204.207841707	0.409689509362623	0.073921498124847	5.54222411281077	2.98653721608868e-08	1.9812841047287e-07	7.52483206901627	Not Significant	ERLEC1
ENSG00000068971	509.725449986799	0.446502505512524	0.0874021512387507	5.10859857777233	3.24557062103196e-07	1.80818259181386e-06	6.48870893652799	Not Significant	PPP2R5B
ENSG00000068976	25.7617968409691	0.00533752312092421	0.19532170441505	0.0273268305583808	0.978199057165162	0.984285980765331	0.00957276010823982	Not Significant	PYGM
ENSG00000068985	11.1147246780035	6.04042336918516	1.03363421158974	5.8438694283299	5.10020101510674e-09	3.8502707990095e-08	8.29241270664104	Significant	PAGE1
ENSG00000069011	124.724667788054	5.81789112030519	0.581178105780417	10.0105132358571	1.3703974271967e-23	6.16412005465486e-22	22.8631534653923	Significant	PITX1
ENSG00000069018	0.368750868566633	1.05947678344658	0.678593241226459	1.56128401976378	0.118456752364348	0.18666909458731	0.926440178242241	Not Significant	TRPC7
ENSG00000069020	996.31701751392	-0.258864736993944	0.149414480064758	-1.73252777697148	0.0831796358640367	0.138844521469874	1.07998298518034	Not Significant	MAST4
ENSG00000069122	834.879988238789	0.182842813775614	0.145226248551124	1.25902042915642	0.208022953017566	0.297237356346253	0.681888742830977	Not Significant	ADGRF5
ENSG00000069188	85.5535460728809	1.65756566801791	0.361359771048525	4.58702324060119	4.49610647456299e-06	2.02518912944069e-05	5.34716341257075	Significant	SDK2
ENSG00000069206	0.105887310390112	-0.215894343991713	1.54138324807479	-0.140065323962337	0.888608377934153	NA	0.0512895964818009	Not Significant	ADAM7
ENSG00000069248	1170.67324498419	0.578010368647672	0.0747732098482097	7.73017996446906	1.07394652351809e-14	1.76576027031513e-13	13.9690173435147	Not Significant	NUP133
ENSG00000069275	12680.85061658	0.334834184819726	0.0950296358675938	3.52347119677756	0.000425933389219864	0.00130125748542978	3.37065831393995	Not Significant	NUCKS1
ENSG00000069329	2469.34804772142	0.471239471237097	0.106650312954642	4.41854747709474	9.93664538808109e-06	4.20058663536846e-05	5.0027602086953	Not Significant	VPS35
ENSG00000069345	2823.63489658407	-0.183558701099691	0.101173597548983	-1.81429449526909	0.0696323986024043	0.119310273017237	1.1571886445796	Not Significant	DNAJA2
ENSG00000069399	3810.72917723978	-0.858815328497445	0.184480999886846	-4.65530503967461	3.23501394191749e-06	1.49718926582074e-05	5.49012384331529	Not Significant	BCL3
ENSG00000069424	1029.97227562113	0.0162255176971109	0.262577852164629	0.0617931693909124	0.950727543130398	0.965080962723798	0.0219439241438141	Not Significant	KCNAB2
ENSG00000069431	2065.21233821832	-1.36270244465954	0.232097699619153	-5.87124494079685	4.32534655940191e-09	3.29997718984707e-08	8.36397908986249	Significant	ABCC9
ENSG00000069482	7.00487282611697	2.80214767895417	0.687123970304015	4.07808168548445	4.54088138240609e-05	0.000169267686478095	4.34285984265735	Significant	GAL
ENSG00000069493	97.3776971724087	0.0387721089725014	0.225120663381368	0.172228121533292	0.863258190414684	0.901298848663524	0.0638592924629824	Not Significant	CLEC2D
ENSG00000069509	294.510801990662	0.413852451305644	0.0893593828909496	4.63132620119694	3.63330914929979e-06	1.66390330214535e-05	5.43969764752049	Not Significant	FUNDC1
ENSG00000069535	14358.5648378119	-0.751523080807123	0.11545368144406	-6.50930374334795	7.54999230482009e-11	7.42848497505891e-10	10.1220534910166	Not Significant	MAOB
ENSG00000069667	1929.99136993279	-0.787241255299886	0.178941759059486	-4.39942727420143	1.08536942362797e-05	4.55396114809967e-05	4.96442241726612	Not Significant	RORA
ENSG00000069696	27.1132585586717	1.373071056554	0.223824906998403	6.13457668749883	8.53862478180331e-10	7.23394905502853e-09	9.0686120705016	Significant	DRD4
ENSG00000069702	1737.96440789912	-0.736522108156655	0.208271561704767	-3.53635466180785	0.000405689656547987	0.00124576615860411	3.39180606491435	Not Significant	TGFBR3
ENSG00000069764	2.08928646651337	0.397236539542912	0.348366734904398	1.14028263821437	0.254168568611701	0.349284680779766	0.594878156860277	Not Significant	PLA2G10
ENSG00000069812	23.3590937380369	3.0759915855338	0.40033851337901	7.68347656479827	1.54828299450094e-14	2.4899562568451e-13	13.8101496562388	Significant	HES2
ENSG00000069849	955.778607093124	0.891518485681051	0.201657022900842	4.42096423351158	9.82614388503073e-06	4.15788720902497e-05	5.00761688074492	Not Significant	ATP1B3
ENSG00000069869	1848.50366278017	0.26284519369599	0.163227331649313	1.61030135725493	0.107332083093391	0.171908545953562	0.969270441801507	Not Significant	NEDD4
ENSG00000069943	213.229519746068	0.19567434988517	0.108221009590307	1.80809946817107	0.0705910209593169	0.120748093766608	1.15125053684931	Not Significant	PIGB
ENSG00000069956	2411.07272932984	0.0709611815451365	0.108986732551301	0.651099265791223	0.514982410440042	0.612411724354601	0.288207604316645	Not Significant	MAPK6
ENSG00000069966	1255.64137570827	0.859218368830535	0.157639125201251	5.45054007203864	5.02170857254484e-08	3.20709077694851e-07	7.29914849453192	Not Significant	GNB5
ENSG00000069974	1553.66307419073	-0.930625521482488	0.1428100945454	-6.51652479080627	7.19549223256297e-11	7.10346197476554e-10	10.1429394912932	Not Significant	RAB27A
ENSG00000069998	1974.11763881706	-0.19324893869054	0.0919094815063718	-2.10260068409964	0.0355006900890526	0.0670635407809609	1.44976320472083	Not Significant	HDHD5
ENSG00000070010	1382.70538645016	0.642256837653233	0.0803113181947692	7.99708997548324	1.27394148049528e-15	2.3543166526113e-14	14.8948505212014	Not Significant	UFD1
ENSG00000070018	2364.19855121298	0.0347119451235602	0.150725093228744	0.230299709092769	0.817858886646603	0.867140092877349	0.0873216230248067	Not Significant	LRP6
ENSG00000070019	77.4196338598584	4.26885961063792	0.463849191110137	9.20311966141666	3.47705352727873e-20	1.10030712451782e-18	19.4587886235466	Significant	GUCY2C
ENSG00000070031	4.24652556636659	-0.988765993675299	0.256454773747231	-3.85551798949883	0.000115484837355449	0.000397710054830429	3.93747503295915	Not Significant	SCT
ENSG00000070047	1937.3534238197	-0.00147977409945258	0.071936418275169	-0.0205705835087895	0.98358820645854	0.988263520103008	0.00718668723373191	Not Significant	PHRF1
ENSG00000070061	1423.17598304364	0.112564622510694	0.111213211400609	1.01215153391459	0.3114656053982	0.411164094215404	0.506589904736732	Not Significant	ELP1
ENSG00000070081	2605.12861902492	0.554086185787116	0.124412365652917	4.45362631663876	8.44319970157659e-06	3.62006524656885e-05	5.07349293851701	Not Significant	NUCB2
ENSG00000070087	633.507273263684	-0.318490919188125	0.267591085288803	-1.19021498359852	0.233961905486389	0.327018842827181	0.630854850213253	Not Significant	PFN2
ENSG00000070159	2828.04293202888	-0.861222890802634	0.11842386430848	-7.27237618727973	3.53218284988738e-13	4.78568603050723e-12	12.4519568224666	Not Significant	PTPN3
ENSG00000070182	53.9915961216041	1.32116130339396	0.266378312932039	4.9597179622165	7.05955988849877e-07	3.69857810390311e-06	6.15122237316269	Significant	SPTB
ENSG00000070190	58.3959981553847	-0.9537629452806	0.223253117064434	-4.2721147987615	1.93627843912659e-05	7.73769689852873e-05	4.71303219047739	Not Significant	DAPP1
ENSG00000070193	5.14885496811102	-1.73882626942201	0.362852668089242	-4.79209999633889	1.65044601124072e-06	8.08335031559939e-06	5.78239867757646	Significant	FGF10
ENSG00000070214	3614.62563266567	-0.421241010295725	0.111303960431395	-3.78460037417417	0.000153955763345393	0.000514900035403656	3.8126040486104	Not Significant	SLC44A1
ENSG00000070269	398.560130805719	0.128148658633014	0.111665199782297	1.1476150034465	0.251127533275553	0.346032176799623	0.600105669230077	Not Significant	TMEM260
ENSG00000070366	358.761839472898	-0.145293712090893	0.162620346046455	-0.893453467682253	0.371614380535001	0.473668099195304	0.429907488257094	Not Significant	SMG6
ENSG00000070367	1378.50743852158	-0.253189237364797	0.0852414850839679	-2.97025840311664	0.00297549347466954	0.00752917881732944	2.52644099781664	Not Significant	EXOC5
ENSG00000070371	395.379493109779	1.19898149818936	0.177291861825493	6.76275541270758	1.35391700612929e-11	1.47480733901069e-10	10.8684079566884	Significant	CLTCL1
ENSG00000070388	7.77658430545904	1.55753230225852	0.340518194133732	4.57400611506481	4.78485863792191e-06	2.14481235501201e-05	5.32013088833172	Significant	FGF22
ENSG00000070404	1148.87377034071	0.63521460492418	0.288580889240036	2.20116656580062	0.0277242342696522	0.0543411794251407	1.55714044002306	Not Significant	FSTL3
ENSG00000070413	3637.95181815217	0.584521222057192	0.0992914693034757	5.88692287623073	3.93452201003917e-09	3.01639236458575e-08	8.40510802086818	Not Significant	DGCR2
ENSG00000070423	1474.20149844294	0.0678496220855556	0.101391428133189	0.669184992605367	0.503377478258908	0.601438267488227	0.29810621923399	Not Significant	RNF126
ENSG00000070444	347.544308245169	0.226568315769675	0.0968902697117284	2.33840112576598	0.0193664493969503	0.0396261128651631	1.71294999459619	Not Significant	MNT
ENSG00000070476	1030.56711014422	-0.0483378801733893	0.0795817306399357	-0.607399208143538	0.543586013859329	0.63795586615491	0.264731725931187	Not Significant	ZXDC
ENSG00000070495	799.986547290171	0.295433284377963	0.128431986456331	2.30030923393383	0.0214307069097432	0.0433289880075021	1.66896350315616	Not Significant	JMJD6
ENSG00000070501	748.568542013994	0.174931222375468	0.145825847803949	1.19958995616914	0.230298629212734	0.322917319200912	0.637708647042791	Not Significant	POLB
ENSG00000070526	17.5288790090243	-1.39699149816896	0.324435759946015	-4.30591097110076	1.66299934703745e-05	6.73382520126934e-05	4.77910792130248	Significant	ST6GALNAC1
ENSG00000070540	491.353465422841	0.32418787298344	0.140680823834055	2.30442120075901	0.021199011036699	0.0429061403052682	1.6736843990393	Not Significant	WIPI1
ENSG00000070601	97.5468997585699	1.37965804502018	0.319836108307942	4.31364067152741	1.60587878514051e-05	6.52213057770054e-05	4.79428723921384	Significant	FRMPD1
ENSG00000070610	1634.20286935622	0.522155704399926	0.0994819891731882	5.248746117158	1.53137949042918e-07	9.0525213123689e-07	6.81491717365391	Not Significant	GBA2
ENSG00000070614	4500.63788027091	0.93172303317683	0.140823591058827	6.61624253558208	3.68443699822238e-11	3.7852089250162e-10	10.4336288652664	Not Significant	NDST1
ENSG00000070669	4.32587666256727	1.15526395641503	0.335771537511257	3.44062503027465	0.000580372223120589	0.00172485003381207	3.23629338126898	Significant	ASNS
ENSG00000070718	236.535705319617	0.839928829814218	0.110240709169536	7.61904414568411	2.55561058388543e-14	3.99859709208702e-13	13.5925053219355	Not Significant	AP3M2
ENSG00000070729	4.01608268964164	0.156157250176006	0.355759867813013	0.438940038785044	0.660704984085689	0.740345779582678	0.179992417041012	Not Significant	CNGB1
ENSG00000070731	21.7920861971523	1.14442674283718	0.300710624697614	3.8057409643839	0.000141380292006826	0.000476786238143145	3.84961112568206	Significant	ST6GALNAC2
ENSG00000070748	0.29137869189645	0.371945274399113	1.19073826207517	0.312365266360806	0.754762944081128	NA	0.122189430150108	Not Significant	CHAT
ENSG00000070756	27399.97800049	0.916635698282734	0.133105124866708	6.88655451246264	5.71598632498728e-12	6.57165708270222e-11	11.2429088188926	Not Significant	PABPC1
ENSG00000070759	241.145122392357	-0.836228706152241	0.144281442142226	-5.79581610591281	6.79897327128915e-09	5.02136548451159e-08	8.1675566661585	Not Significant	TESK2
ENSG00000070761	937.037355919398	-0.406160323271886	0.103004326410529	-3.94313848190329	8.04221854348436e-05	0.000285848323898041	4.09462412932566	Not Significant	CFAP20
ENSG00000070770	721.318357478784	0.156587566919992	0.0804293173000787	1.94689663143315	0.0515471285864095	0.0923235136297873	1.28779552191897	Not Significant	CSNK2A2
ENSG00000070778	588.813094217665	-0.461658672701092	0.127433461706111	-3.62274293203911	0.000291495481732661	0.000922702884869923	3.53536817254744	Not Significant	PTPN21
ENSG00000070785	1023.74440810689	0.144777401806743	0.101433034758039	1.42732002598658	0.153487670849768	0.231532312267947	0.81392650420608	Not Significant	EIF2B3
ENSG00000070808	20.1260697098944	1.71797259303448	0.40101533654967	4.28405708324248	1.8351579582584e-05	7.36545588583208e-05	4.73632654860667	Significant	CAMK2A
ENSG00000070814	1095.34562010908	1.08920837112652	0.0977902176404226	11.1382139993958	8.17421421381839e-29	5.69746254071337e-27	28.0875539853349	Significant	TCOF1
ENSG00000070831	5538.37276578598	-0.0401302588430646	0.0636896754386961	-0.630090490595945	0.528635381002925	0.624852777932664	0.276843773364513	Not Significant	CDC42
ENSG00000070882	211.218019241271	1.56395978258818	0.204050530906001	7.66457100427075	1.79429921871103e-14	2.85718518130642e-13	13.7461051319724	Significant	OSBPL3
ENSG00000070886	1.5279985431159	-0.369641888125698	0.583544645327003	-0.633442344276093	0.526444820402206	0.622832599379125	0.278647142903379	Not Significant	EPHA8
ENSG00000070915	3.1134928945743	-0.62613732910766	0.34883450376144	-1.79494093146205	0.0726631115799001	0.1238078969288	1.13868600871599	Not Significant	SLC12A3
ENSG00000070950	338.036059061177	0.849413784928727	0.0782202746135672	10.8592534240656	1.8021650133434e-27	1.11869133774547e-25	26.744205445819	Not Significant	RAD18
ENSG00000070961	1337.98313021057	-0.164998893830453	0.125714363921434	-1.31249038442075	0.189354728305997	0.275393320508353	0.722723845802914	Not Significant	ATP2B1
ENSG00000070985	2.43161317819784	2.35574215716523	0.46612668795535	5.05386672344081	4.32953786161463e-07	2.36323348493635e-06	6.36355845811821	Significant	TRPM5
ENSG00000071051	666.99280334131	0.442931978164859	0.178449809790653	2.4821095560958	0.0130607112898609	0.0279899585067518	1.88403317062221	Not Significant	NCK2
ENSG00000071054	3744.96906982151	0.566451591314363	0.0887051265231539	6.38578189916122	1.70523895590218e-10	1.59806238982418e-09	9.7682147545259	Not Significant	MAP4K4
ENSG00000071073	1035.27013682278	0.333484398667565	0.145385341614252	2.29379657512098	0.0218021862509697	0.0440002811571052	1.66149995460065	Not Significant	MGAT4A
ENSG00000071082	18034.4151948922	0.136865621658087	0.131990964740654	1.03693174701019	0.299767667160084	0.398781873375192	0.523215211818672	Not Significant	RPL31
ENSG00000071127	7179.72675154408	0.14129415631785	0.0773854652876843	1.8258487662067	0.0678730453210213	0.116772111859089	1.16830266448992	Not Significant	WDR1
ENSG00000071189	893.147759573017	0.158242699569086	0.0981861117114385	1.611660720756	0.10703578954767	0.171565982800389	0.970470983023356	Not Significant	SNX13
ENSG00000071203	0.0543251074082908	-0.500534512298977	2.91606982145991	-0.17164695735865	0.863715088640025	NA	0.0636294934439783	Not Significant	MS4A12
ENSG00000071205	436.089007573412	-1.83804252333859	0.200363790067752	-9.17352642768969	4.57792596337038e-20	1.42223538502749e-18	19.3393312352438	Significant	ARHGAP10
ENSG00000071242	811.453381244325	0.382554488771268	0.201042917257618	1.90284986902105	0.0570601378948769	0.100642556700383	1.24366718313615	Not Significant	RPS6KA2
ENSG00000071243	246.734176297367	-0.326604267319841	0.0904431524550065	-3.61115527770131	0.000304836072953499	0.000960232145260458	3.51593364180201	Not Significant	ING3
ENSG00000071246	204.274716946499	0.196490189199511	0.177314689822735	1.10814388472803	0.267799680901171	0.364393700775192	0.572189944810729	Not Significant	VASH1
ENSG00000071282	572.309866620991	0.395307754276159	0.199438911595372	1.98209943643381	0.0474681126236116	0.0860085287893003	1.32359803589163	Not Significant	LMCD1
ENSG00000071462	2474.09801835067	0.386974168834036	0.0842664727001025	4.59226732096935	4.38456235695365e-06	1.9799096786685e-05	5.35807374903578	Not Significant	BUD23
ENSG00000071537	7504.44521326018	-0.19477298010232	0.109866819214886	-1.77280985737256	0.076260219461729	0.128877658860416	1.11770194924749	Not Significant	SEL1L
ENSG00000071539	99.5784620563107	3.02017905982861	0.206368569350134	14.6348790871562	1.68274571154807e-48	5.61048237702847e-46	47.7739815075627	Significant	TRIP13
ENSG00000071553	4964.38508020862	0.887603332989197	0.0858087272372806	10.3439750427107	4.45659417934092e-25	2.29507503748511e-23	24.35099691128	Not Significant	ATP6AP1
ENSG00000071564	1019.782920086	0.941248171940414	0.102495432785459	9.18331818658315	4.18007951824225e-20	1.30985598906262e-18	19.3788154565012	Not Significant	TCF3
ENSG00000071575	954.442630605158	0.991248167746442	0.191400002150539	5.17893498750752	2.23156215626659e-07	1.28258311170815e-06	6.65139101214066	Not Significant	TRIB2
ENSG00000071626	2839.72534770329	0.227432931564957	0.065131819405121	3.49188666372607	0.000479621711349182	0.00144953235835379	3.31910116563632	Not Significant	DAZAP1
ENSG00000071655	1814.04171490312	0.160286998292099	0.10715617060323	1.49582611425709	0.134698974301765	0.208017358795405	0.870635711305816	Not Significant	MBD3
ENSG00000071677	0.0546655997815259	-0.508956731808652	2.63476378720871	-0.19316977646328	0.846826007812703	NA	0.0722058123483102	Not Significant	PRLH
ENSG00000071794	508.699568378045	0.732939514126893	0.235107921206086	3.11745988976879	0.00182416767230866	0.00485359166516942	2.73893524505823	Not Significant	HLTF
ENSG00000071859	2905.31742034784	1.17783212070077	0.144436198835833	8.15468788429902	3.50082784432721e-16	6.96740143466993e-15	15.4558292454466	Significant	FAM50A
ENSG00000071889	2641.81325821241	0.332541270885112	0.111483836744006	2.9828653246722	0.00285563619438428	0.00726339993413936	2.54429712211835	Not Significant	FAM3A
ENSG00000071894	2724.00674392907	0.807440574547488	0.0872544699890565	9.25385913923674	2.16530341651644e-20	7.03395061924054e-19	19.6644812388552	Not Significant	CPSF1
ENSG00000071909	20.9371792161572	-0.146948722804339	0.378847189255374	-0.387883893485305	0.698101957945564	0.771544500983124	0.156081143939229	Not Significant	MYO3B
ENSG00000071967	1286.60302794398	-0.591933667741209	0.184773439329745	-3.20356470003705	0.00135737536876544	0.00371740848515905	2.86730003587706	Not Significant	CYBRD1
ENSG00000071991	148.229810768443	-2.40233881322249	0.356751899185589	-6.73392018012144	1.65151801367795e-11	1.78395938812153e-10	10.7821166849467	Significant	CDH19
ENSG00000071994	1137.75472017838	0.0395523958250186	0.0747641879197098	0.52902862888706	0.596785590098432	0.685440825675594	0.224181671822736	Not Significant	PDCD2
ENSG00000072041	0.920672447295915	1.96943795852984	0.957449176640404	2.0569634468123	0.0396897421009998	0.0737196157413528	1.40132172307511	Significant	SLC6A15
ENSG00000072042	5290.63914761774	-0.0652990135129482	0.15352436509247	-0.425333226251205	0.670593775426429	0.748263638250971	0.173540482088976	Not Significant	RDH11
ENSG00000072062	5459.02815284839	-0.171052578894832	0.119055739333858	-1.43674366185038	0.150790843784077	0.228161629962611	0.821625028590759	Not Significant	PRKACA
ENSG00000072071	432.331685651759	2.47635402809139	0.299260906507567	8.27489984238477	1.28563641101284e-16	2.71401874468449e-15	15.8908818362462	Significant	ADGRL1
ENSG00000072080	7425.81368722537	-1.95469721174552	0.335004358303147	-5.83484113951947	5.38418409928768e-09	4.05047448139249e-08	8.26888009886992	Significant	SPP2
ENSG00000072110	5268.22468581573	-0.190823448574821	0.113454124969959	-1.68194368098426	0.0925797613368731	0.151908780385379	1.03348394312777	Not Significant	ACTN1
ENSG00000072121	711.164413612459	0.697129270737986	0.109633467878401	6.3587268033079	2.03432846966854e-10	1.88570412833334e-09	9.69157892307143	Not Significant	ZFYVE26
ENSG00000072133	36.4773241617827	-1.97099839751381	0.45381366554294	-4.34318872957631	1.40429395295782e-05	5.7598314182129e-05	4.85254197426805	Significant	RPS6KA6
ENSG00000072134	207.687540250318	-0.0631320421421108	0.167309477075271	-0.377336916268696	0.705923241113614	0.778366354398261	0.151242519590022	Not Significant	EPN2
ENSG00000072135	1862.6442252881	-0.00867782116724775	0.057591881278229	-0.150677855535311	0.880229842492288	0.913122701310081	0.0554039116080824	Not Significant	PTPN18
ENSG00000072163	1754.07734535272	-0.360446187913258	0.181364016594816	-1.98741842334981	0.0468760477325275	0.0851523255462351	1.32904901218433	Not Significant	LIMS2
ENSG00000072182	0.835138178121749	0.866578620269949	0.468239302115372	1.85071739248498	0.0642102205845944	0.111311253426585	1.19239583812731	Not Significant	ASIC4
ENSG00000072195	23.341426571674	-0.216825057440339	0.283758108665719	-0.76411933551393	0.444796130746041	0.545939688076785	0.351838999310334	Not Significant	SPEG
ENSG00000072201	261.50436988408	-0.102307814650372	0.157880879233596	-0.648006364969629	0.51698083353032	0.614242363600444	0.286525557575916	Not Significant	LNX1
ENSG00000072210	15633.1589816577	-0.144272822087127	0.153482439120033	-0.939995630212105	0.347219802132168	0.448424072388645	0.459395514741238	Not Significant	ALDH3A2
ENSG00000072274	2961.91848308085	1.16160012908893	0.16948887316825	6.85354800805017	7.20404596916519e-12	8.17781855699444e-11	11.1424235246017	Significant	TFRC
ENSG00000072310	9397.9592811211	-0.45117779095515	0.172933641846311	-2.60896483840963	0.00908165734570555	0.0202858021825224	2.04183488821755	Not Significant	SREBF1
ENSG00000072315	38.1906680940357	-0.965782823851865	0.345918333152519	-2.7919388228147	0.00523932609394708	0.0124500400590994	2.28072457036395	Not Significant	TRPC5
ENSG00000072364	4576.52885654812	-0.664871571006145	0.10815092898011	-6.14762699937995	7.86507211282729e-10	6.70261652703419e-09	9.10429729108782	Not Significant	AFF4
ENSG00000072401	452.590977246826	-0.046890973271293	0.0951487466636539	-0.492817561087276	0.622141501210691	0.70750301665512	0.20611082719675	Not Significant	UBE2D1
ENSG00000072415	1083.57192435509	-0.0134231024771729	0.0932394281253884	-0.14396380101261	0.8855290544162	0.917031544952748	0.0527971849362149	Not Significant	PALS1
ENSG00000072422	707.263980060061	0.872783802266808	0.265850594597847	3.28298608316852	0.00102713736263578	0.00289184725733471	2.98837147281404	Not Significant	RHOBTB1
ENSG00000072501	3027.03176269959	0.446855893144594	0.101776823329589	4.39054667384852	1.13066041783525e-05	4.72743226544405e-05	4.94666781134769	Not Significant	SMC1A
ENSG00000072506	7526.0562768298	-0.229694752985544	0.139886808589953	-1.64200438412205	0.100589095517034	0.162755250055854	0.997449096948714	Not Significant	HSD17B10
ENSG00000072518	1053.86654016893	0.365376281716923	0.075125876446961	4.8635210528942	1.15315753818862e-06	5.80455532179893e-06	5.93811135767291	Not Significant	MARK2
ENSG00000072571	189.406393741189	3.2095295987902	0.228900582597499	14.0215003490571	1.15154156409546e-44	2.9793604579529e-42	43.9387203818582	Significant	HMMR
ENSG00000072609	554.981579173348	0.154939561086854	0.112745519462263	1.37424140512043	0.169366750400386	0.251030709197933	0.771171845097203	Not Significant	CHFR
ENSG00000072657	88.3312691994956	0.444094620359769	0.47198397409505	0.940910379873057	0.346750787883362	0.447997252753908	0.459982543454366	Not Significant	TRHDE
ENSG00000072682	991.331865513807	1.53595907079545	0.168133056101834	9.13537829149526	6.51784975313672e-20	1.98862055534146e-18	19.185895654938	Significant	P4HA2
ENSG00000072694	453.287376334505	-2.4980043458366	0.290864831071955	-8.58819657443781	8.83450261296506e-18	2.09162993415742e-16	17.0538178964713	Significant	FCGR2B
ENSG00000072736	622.70339207541	-0.436098434816787	0.155398230191011	-2.80632819486264	0.0050109626127683	0.0119742531298611	2.30007883755467	Not Significant	NFATC3
ENSG00000072756	375.993265235813	0.215153144658791	0.080791756002371	2.6630581547513	0.00774340304034052	0.0175764596945293	2.11106813533282	Not Significant	TRNT1
ENSG00000072778	25798.602015315	-0.527269901544103	0.146652871887596	-3.59536021870909	0.000323943029021717	0.00101576900345078	3.48953136126573	Not Significant	ACADVL
ENSG00000072786	891.65321285377	0.157279987940464	0.119297354845932	1.31838621353831	0.187374393513193	0.27307806140373	0.727289759850401	Not Significant	STK10
ENSG00000072803	1721.01655166679	0.273863185227463	0.0822248410761896	3.33066238429942	0.00086639613804099	0.00248537497785911	3.06228349224518	Not Significant	FBXW11
ENSG00000072818	260.913164444446	-0.357181128581164	0.206912376515241	-1.72624342050827	0.0843036295039394	0.140380171032175	1.0741537273966	Not Significant	ACAP1
ENSG00000072832	210.621840227639	1.2218300780907	0.266455929013533	4.58548654786601	4.52930437823676e-06	2.03872279605505e-05	5.34396849288586	Significant	CRMP1
ENSG00000072840	483.620772959654	0.156005445476831	0.323799027252167	0.481797140654588	0.629950060808318	0.713883705970996	0.200693877808361	Not Significant	EVC
ENSG00000072849	1586.62894022931	-0.0865626403866072	0.0933830375716396	-0.926963211281277	0.353945635507288	0.455455210199387	0.451063438573972	Not Significant	DERL2
ENSG00000072858	51.2119180846667	-0.45953474610754	0.222492347929753	-2.06539573330687	0.0388855719580643	0.072408929220161	1.41021150873395	Not Significant	SIDT1
ENSG00000072864	242.956206857095	0.642260853009537	0.139780247024363	4.59478979814361	4.33185718211619e-06	1.95720303334478e-05	5.36332587015413	Not Significant	NDE1
ENSG00000072952	165.739461079517	0.620956624896444	0.161338389197702	3.84878408656686	0.000118705577429132	0.000407327011101915	3.92552887506572	Not Significant	IRAG1
ENSG00000072954	518.499293398402	0.394900626542137	0.156934614599119	2.51633858821324	0.0118581202648135	0.0256833289234083	1.92598414936296	Not Significant	TMEM38A
ENSG00000072958	3771.1307745162	0.240798467383756	0.0854372847625147	2.81842368999776	0.00482600810248787	0.0115853568915202	2.31641195328036	Not Significant	AP1M1
ENSG00000073008	2709.23275216024	0.0559344543961185	0.126723621389181	0.441389330441704	0.658931165112852	0.738767690872729	0.181159951374213	Not Significant	PVR
ENSG00000073050	664.81391710723	0.725066826796179	0.0794404300154651	9.12717651018538	7.03090281592507e-20	2.13508383070265e-18	19.1529889050229	Not Significant	XRCC1
ENSG00000073060	14536.7828310089	0.170679819743407	0.148217958191792	1.15154615422883	0.249507618883032	0.344445550104416	0.602916188363878	Not Significant	SCARB1
ENSG00000073067	7.3762306361274	2.17730419439872	0.34595167188267	6.29366576709927	3.10055061517349e-10	2.80332422268174e-09	9.50856117458598	Significant	CYP2W1
ENSG00000073111	348.942986571627	2.39674596128725	0.242194892964558	9.89593930718425	4.33521372516939e-23	1.85702181570468e-21	22.3629894870289	Significant	MCM2
ENSG00000073146	51.1783596712775	0.41429041461521	0.290943124785577	1.42395670947901	0.154459004066617	0.232797029104224	0.811186769768055	Not Significant	MOV10L1
ENSG00000073150	885.569128122149	1.00442353991295	0.28642975164579	3.50670115147488	0.000453698378846762	0.00137839917992326	3.34323277255052	Significant	PANX2
ENSG00000073169	2895.11849126847	-0.443248365039463	0.132799526515217	-3.33772549248264	0.000844671531646882	0.00242930386882986	3.07331214279737	Not Significant	SELENOO
ENSG00000073282	29.3006371894618	1.49174314711805	0.29777133065409	5.00969365936359	5.45167437259188e-07	2.917633640311e-06	6.26347009238429	Significant	TP63
ENSG00000073331	333.546461278544	-0.287430025881622	0.127374962279272	-2.25656613150885	0.0240351986678364	0.0479650968848881	1.61915228377089	Not Significant	ALPK1
ENSG00000073350	2989.14699204615	0.58036891536603	0.12570239677356	4.61700755325694	3.89313105205374e-06	1.77259962486935e-05	5.40970097665024	Not Significant	LLGL2
ENSG00000073417	1609.30112021203	-0.544781662291522	0.0901326985061898	-6.04421781795548	1.50136568099469e-09	1.23081539896196e-08	8.82351351568755	Not Significant	PDE8A
ENSG00000073464	476.684230931877	0.243187486935982	0.120785575873324	2.01338185605067	0.0440744728864831	0.0807873797110491	1.35581287299031	Not Significant	CLCN4
ENSG00000073536	468.109147014809	0.650529527738011	0.118996933119942	5.46677557716818	4.58295692094676e-08	2.94549701471262e-07	7.33885422503386	Not Significant	NLE1
ENSG00000073578	637.781935727226	-0.389050376723755	0.156247061994604	-2.48996923050746	0.0127754154975359	0.0274385517735295	1.89362496631241	Not Significant	SDHA
ENSG00000073584	177.166934011942	0.12667453362545	0.0932528843926872	1.35839802114886	0.174337421852951	0.257043380904777	0.758609380762399	Not Significant	SMARCE1
ENSG00000073598	0.66771748048387	0.289325166598407	0.51575089611773	0.560978504887296	0.574812190692557	0.666069547086635	0.240474029865637	Not Significant	FNDC8
ENSG00000073605	533.652939449912	0.166159299095513	0.191084043004655	0.869561353647231	0.384540165291919	0.486671890338341	0.415058291353783	Not Significant	GSDMB
ENSG00000073614	1358.88162460643	-0.135891055049966	0.0804711858531165	-1.68869209033413	0.0912784522121716	0.15009337111012	1.03963173275956	Not Significant	KDM5A
ENSG00000073670	19.9902256282763	2.11862702751671	0.295486212533707	7.16996914796839	7.50146699065129e-13	9.72754386305747e-12	12.1248537974557	Significant	ADAM11
ENSG00000073711	140.064843447458	0.392020895242322	0.213032620860673	1.84019186197174	0.0657400743383231	0.113591908114319	1.18216980915757	Not Significant	PPP2R3A
ENSG00000073712	3355.96465312559	-1.12106877650622	0.118833721403447	-9.43392804051072	3.95012502275817e-21	1.37514524608204e-19	20.4033891585926	Significant	FERMT2
ENSG00000073734	4913.21007546116	-0.714933750253115	0.324983375679409	-2.19990868381645	0.0278133744866775	0.054492781503219	1.55574631670805	Not Significant	ABCB11
ENSG00000073737	76.7009821767797	-0.610770351449126	0.229448368155971	-2.66190758451568	0.00776992079307428	0.0176304643491767	2.10958340839421	Not Significant	DHRS9
ENSG00000073754	2458.66819176394	-2.73075819633526	0.416302226757252	-6.5595570256884	5.39678528269842e-11	5.43053618007932e-10	10.2678648604959	Significant	CD5L
ENSG00000073756	130.968426555038	-2.919461999519	0.289712541258343	-10.0770991370914	6.97551239094262e-24	3.22739694185229e-22	23.1564238854901	Significant	PTGS2
ENSG00000073792	395.464671950526	1.92560787348165	0.284566528207698	6.76681086004675	1.31651999058509e-11	1.43788549808318e-10	10.8805725420005	Significant	IGF2BP2
ENSG00000073803	1678.29535321035	0.336164499897477	0.130053497485258	2.58481706680424	0.00974306757458797	0.0215925819522887	2.01130428532159	Not Significant	MAP3K13
ENSG00000073849	40073.1446937361	-0.655050858135485	0.148025075690828	-4.42526953678884	9.6321940320656e-06	4.08704785084011e-05	5.01627477751828	Not Significant	ST6GAL1
ENSG00000073861	45.3358661582406	-0.87867909355161	0.228078292326925	-3.85253276226796	0.000116902329393307	0.000401847906841943	3.93217683500942	Not Significant	TBX21
ENSG00000073905	3.98705946168365	-0.0623411666458471	0.179779499949713	-0.346764601432783	0.728768172869473	0.797384514472279	0.137410602348157	Not Significant	NA
ENSG00000073910	1298.67671320965	0.0423770050371268	0.134413667248021	0.315273036624561	0.752554355512169	0.816449527394131	0.123462126370056	Not Significant	FRY
ENSG00000073921	5274.5253893752	-0.394950222448583	0.0622256595662313	-6.34706365833228	2.19463336702198e-10	2.0267457944848e-09	9.65863802210916	Not Significant	PICALM
ENSG00000073969	1121.63111398127	0.618096688643979	0.082183732728097	7.52091281481382	5.43951152869264e-14	8.17848639467451e-13	13.2644400984486	Not Significant	NSF
ENSG00000074047	27.6755424945216	-0.579185618037653	0.264798688371044	-2.18726769985386	0.0287229872359436	0.0560136354436597	1.54177039477022	Not Significant	GLI2
ENSG00000074054	1492.54461130182	-0.122138989112359	0.0788231661346473	-1.54953163012659	0.121253974016754	0.190473808707783	0.916304018785373	Not Significant	CLASP1
ENSG00000074071	2273.71234085993	0.350113610142041	0.12913591177688	2.71120252549859	0.00670396650827067	0.0154954960580318	2.1736681640242	Not Significant	MRPS34
ENSG00000074181	1405.19919260207	2.31220720482354	0.184931587063526	12.5030409436181	7.18493167762071e-36	9.6019783217327e-34	35.1435773572686	Significant	NOTCH3
ENSG00000074201	2731.38410131711	-0.0386728479063689	0.0868719616288089	-0.445170653238064	0.656196432988224	0.736314233546324	0.182966134720684	Not Significant	CLNS1A
ENSG00000074211	183.127823834959	5.91045265799405	0.61610538113132	9.59324953004146	8.53535751156335e-22	3.18020734195242e-20	21.068778283331	Significant	PPP2R2C
ENSG00000074219	450.111305802848	1.4481825488394	0.186027732314479	7.78476698512486	6.98418080700456e-15	1.17276942616477e-13	14.1558845261083	Significant	TEAD2
ENSG00000074266	378.348789143572	0.466191926613477	0.0598811257743049	7.7852899487992	6.95535104281886e-15	1.1685351068873e-13	14.1576809458859	Not Significant	EED
ENSG00000074276	3243.98932467572	-1.83640894380495	0.408971717625417	-4.49030792267877	7.11202839984815e-06	3.09028765927031e-05	5.14800651780377	Significant	CDHR2
ENSG00000074317	1.97044640615243	2.11857085936667	0.643030359806421	3.29466692677535	0.000985383997763353	0.00278877993770567	3.00639449477017	Significant	SNCB
ENSG00000074319	2234.76237488868	0.177470678155655	0.0533007944650402	3.32960662100558	0.000869687595616254	0.00249348994058735	3.06063672423813	Not Significant	TSG101
ENSG00000074356	863.261049092024	-0.304721433700999	0.0797267468985636	-3.82207283697021	0.00013233458651512	0.00044918480924491	3.87832663525611	Not Significant	NCBP3
ENSG00000074370	492.239837408646	-0.0468104142240667	0.222354323885906	-0.210521717797069	0.833260503093534	0.878888459022503	0.0792192034318287	Not Significant	ATP2A3
ENSG00000074410	476.575222527687	2.2316806135731	0.4573294404368	4.87980964322261	1.06188282791206e-06	5.38197030833788e-06	5.97392340227401	Significant	CA12
ENSG00000074416	7723.91514578749	-0.610568883432728	0.170445874369115	-3.58218634327569	0.000340730598998423	0.00106182003297437	3.4675888632638	Not Significant	MGLL
ENSG00000074527	1068.63689014414	-0.896781946084207	0.193923486515948	-4.62441121596922	3.75663947376803e-06	1.71649445070828e-05	5.4252004823564	Not Significant	NTN4
ENSG00000074582	819.990311765138	0.350508547480043	0.0877233985092559	3.99561067442069	6.45277029240499e-05	0.000233432935152874	4.19025379475908	Not Significant	BCS1L
ENSG00000074590	520.577631969716	0.785971992730677	0.135223510507593	5.81239157140906	6.15865741131696e-09	4.57983764864111e-08	8.21051395381083	Not Significant	NUAK1
ENSG00000074603	730.048469886839	0.234324588790828	0.0869165926888033	2.695970717925	0.00701838360940148	0.0161345993966202	2.15376289789132	Not Significant	DPP8
ENSG00000074621	277.134952111628	0.0211012391050161	0.144082625009166	0.146452350543125	0.883564303012894	0.915664024143582	0.0537618384294913	Not Significant	SLC24A1
ENSG00000074657	324.743719075736	0.966368897707319	0.170826096037227	5.65703320584417	1.54011975260696e-08	1.07093126035394e-07	7.81244550911523	Not Significant	ZNF532
ENSG00000074660	394.475911814625	-0.365585863722964	0.109826209950237	-3.32876700278206	0.000872313469692401	0.0024994675222222	3.05932742138188	Not Significant	SCARF1
ENSG00000074695	10293.5514990398	-0.782166434204624	0.11273771869649	-6.93793029740433	3.97885931311677e-12	4.67795597519324e-11	11.4002414166257	Not Significant	LMAN1
ENSG00000074696	7026.98884322102	0.22960593930716	0.104558146263553	2.19596413586376	0.0280945104870778	0.05495702919389	1.55137853056011	Not Significant	HACD3
ENSG00000074706	62.0926678027186	-1.17380819132456	0.212753348843994	-5.51722545239599	3.44393506409142e-08	2.26061099873717e-07	7.46294504582833	Significant	IPCEF1
ENSG00000074755	1082.1125558943	0.0328318722294136	0.112563327096194	0.29167467839109	0.770535371485297	0.830469038864464	0.113207420166474	Not Significant	ZZEF1
ENSG00000074771	0.128875746511879	0.218696432983818	1.72648088222557	0.126671795347019	0.899200170030972	NA	0.0461436196536774	Not Significant	NOX3
ENSG00000074800	31974.8321944432	0.451913686257768	0.118324024494845	3.81928934708822	0.000133836698046956	0.000453712017980775	3.87342478661288	Not Significant	ENO1
ENSG00000074803	57.8424633796587	2.45667628006378	0.524082187628689	4.68757828076448	2.76456967501573e-06	1.29898224407502e-05	5.55837246013163	Significant	SLC12A1
ENSG00000074842	5468.06479744762	0.534983683970667	0.130343438043033	4.10441593380436	4.053376297984e-05	0.000152395074230528	4.39218307635898	Not Significant	MYDGF
ENSG00000074855	316.955803227859	0.277134453175027	0.143481522376186	1.93149925220632	0.0534213417061273	0.0952110444239978	1.27228520863494	Not Significant	ANO8
ENSG00000074935	961.855192833974	-1.74460810492443	0.170596664884988	-10.2265076875952	1.50861881896633e-24	7.34792789520935e-23	23.8214204790659	Significant	TUBE1
ENSG00000074964	4531.33588995426	-0.238862672912264	0.117930159945062	-2.02545873781176	0.0428202812986871	0.0788594452184294	1.36835048402742	Not Significant	ARHGEF10L
ENSG00000074966	27.9621416715815	-0.797803112117835	0.209561127248805	-3.80701861357441	0.000140652162888191	0.000474776286396722	3.85185358505453	Not Significant	TXK
ENSG00000075035	3.23565591085411	-0.809657826790955	0.319532986852922	-2.53387869204137	0.011280777621914	0.0245677864693819	1.94766096194257	Not Significant	WSCD2
ENSG00000075043	1.26746723916237	1.43600319697811	0.692919939019499	2.07239410516905	0.0382287026621083	0.0714284171699836	1.41761044004657	Significant	KCNQ2
ENSG00000075073	15.576591838849	1.03744540719299	0.282726170745245	3.66943535668579	0.00024308679575972	0.000781278895735971	3.61423863097335	Significant	TACR2
ENSG00000075089	616.585739417434	0.160029948272129	0.082165302314219	1.94765848557507	0.0514558406276379	0.0921855385407954	1.28856532239057	Not Significant	ACTR6
ENSG00000075131	122.07480564629	0.680052532117988	0.099648941715385	6.82448323495837	8.8242378062686e-12	9.86807312906406e-11	11.0543227965154	Not Significant	TIPIN
ENSG00000075142	922.195680432622	0.40814356611326	0.156374685349228	2.61003605028373	0.0090532681534099	0.0202302041974317	2.04319461584717	Not Significant	SRI
ENSG00000075151	1691.8831360316	0.423017863630117	0.108993139727491	3.88114210387703	0.000103967066740899	0.000361349234113218	3.98310420875671	Not Significant	EIF4G3
ENSG00000075188	274.994455925745	0.765483369104107	0.0871023711022772	8.78831838234648	1.51815217051991e-18	3.98527267425199e-17	17.8186846951698	Not Significant	NUP37
ENSG00000075213	23.5262192995075	0.505823852123246	0.255396422592321	1.98054399896851	0.0476424344522979	0.0862615593226832	1.32200605486796	Not Significant	SEMA3A
ENSG00000075218	95.110461042975	3.1923307078697	0.224701168676684	14.2070053603639	8.28952413796439e-46	2.33123043605136e-43	45.0814703995086	Significant	GTSE1
ENSG00000075223	87.3201923238942	0.325685803356138	0.333816078581445	0.97564444690664	0.329240690591957	0.429682949616015	0.482486496037253	Not Significant	SEMA3C
ENSG00000075234	9990.11305401017	-0.641596702443392	0.146676900325814	-4.37421776038497	1.21868681850291e-05	5.06405632753471e-05	4.91410788623643	Not Significant	TTC38
ENSG00000075239	16528.5217354605	-1.21928388802121	0.138684762713581	-8.7917653256496	1.47228048661813e-18	3.87114009900138e-17	17.832009443948	Significant	ACAT1
ENSG00000075240	3071.31553609121	-0.0828269532748366	0.24204928394736	-0.342190449498911	0.732207572080389	0.800119106928364	0.135365784201107	Not Significant	GRAMD4
ENSG00000075275	466.136646005516	0.65531910762896	0.218579885740596	2.99807599134109	0.00271689919453706	0.00694987240769779	2.56592647496763	Not Significant	CELSR1
ENSG00000075290	3.29921967602877	2.01722199799383	0.579756039779289	3.47943248467369	0.000502476962105433	0.00151112213422464	3.29888384527035	Significant	WNT8B
ENSG00000075292	2824.92467393643	-0.0898379573806678	0.0635196519959456	-1.41433327415588	0.157264071584526	0.236144365266745	0.803370484591149	Not Significant	ZNF638
ENSG00000075303	452.97539968621	0.502457676730027	0.10348831442406	4.85521171666906	1.20258188526706e-06	6.03174639445131e-06	5.91988534230642	Not Significant	SLC25A40
ENSG00000075336	716.95729778985	0.0867026367984747	0.0733690743508519	1.18173273365644	0.237311765665453	0.330572417340157	0.624680729389438	Not Significant	TIMM21
ENSG00000075340	16.8110806844885	0.113409824169554	0.273895596752939	0.414062239459266	0.678828526015786	0.755081456917507	0.168239915866823	Not Significant	ADD2
ENSG00000075388	0.361555012186427	0.248698948382235	0.921515736538373	0.269880305372169	0.787252339199853	0.843622528232685	0.103886040249908	Not Significant	FGF4
ENSG00000075391	564.754658906624	0.895546748137015	0.167491153533642	5.34683014143272	8.95079422375141e-08	5.48668756615512e-07	7.04813842706519	Not Significant	RASAL2
ENSG00000075399	567.263354099116	0.0573435101839636	0.106737221104873	0.537240051693134	0.591101808792766	0.680580426436215	0.228337711692366	Not Significant	VPS9D1
ENSG00000075407	461.988852125685	0.276334100894618	0.112156399266006	2.46382821402126	0.0137461976408217	0.0293113851059416	1.86181741615945	Not Significant	ZNF37A
ENSG00000075413	1398.2797323695	-0.00447650760516565	0.0871718623771788	-0.0513526668249499	0.959044501374524	0.970850655424669	0.0181612403236124	Not Significant	MARK3
ENSG00000075415	15505.4745278159	0.314103216229551	0.0898727101616346	3.49497879461564	0.000474099420766891	0.00143446617956242	3.32413057528196	Not Significant	SLC25A3
ENSG00000075420	3540.01133820316	-0.039587071620042	0.126465533067348	-0.313026566684855	0.7542604783969	0.817806696118886	0.122478647771015	Not Significant	FNDC3B
ENSG00000075426	2213.0408805937	-0.238679593389797	0.186955018471856	-1.27666855557411	0.201719287279866	0.289718610714018	0.695252574971403	Not Significant	FOSL2
ENSG00000075429	1.35231472849668	0.256039056865766	0.54512030836129	0.46969275027646	0.63857454817703	0.721295734234189	0.194788395233702	Not Significant	CACNG5
ENSG00000075461	79.5744257683136	3.07174097531117	0.489162201602306	6.2795959402614	3.39454072086265e-10	3.04867651911744e-09	9.46921897716786	Significant	CACNG4
ENSG00000075539	826.540622764157	0.142012425967545	0.102600863941301	1.38412505033868	0.166320167736444	0.247206238557118	0.779055085683711	Not Significant	FRYL
ENSG00000075568	1901.9595301789	0.354285213856402	0.101110060705027	3.50395609878994	0.000458400921502325	0.0013919016244772	3.33875451799753	Not Significant	TMEM131
ENSG00000075618	1237.76091834133	0.207596909907242	0.158105996275649	1.31302363476024	0.189174984207056	0.275193782126682	0.723136293616712	Not Significant	FSCN1
ENSG00000075624	113777.271599159	-0.0383195650378763	0.0905910037972883	-0.422995258156343	0.672298720721152	0.749657299817158	0.172437715138662	Not Significant	ACTB
ENSG00000075643	1875.11390564015	-0.175132548190523	0.148119637717176	-1.18237224239588	0.237058032065161	0.330304330490688	0.625145325211165	Not Significant	MOCOS
ENSG00000075651	1643.11752201443	-0.637781507713973	0.190986362188622	-3.3394086384246	0.0008395696229422	0.00241621468930644	3.07594328331884	Not Significant	PLD1
ENSG00000075673	3.08310539373351	-3.06971452241608	0.645772624778164	-4.75355319292234	1.99872486783061e-06	9.65363813478343e-06	5.69924698407428	Significant	ATP12A
ENSG00000075702	151.604813436679	2.3586128952495	0.159229347489872	14.8126770123173	1.21311075404241e-49	4.56200173214948e-47	48.9160995473002	Significant	WDR62
ENSG00000075711	1693.38190020816	0.0786001384079649	0.0919106437013259	0.85517993610604	0.392451541884757	0.494401500315321	0.406213960297775	Not Significant	DLG1
ENSG00000075785	9246.46081804301	-0.13741917830002	0.059809122337676	-2.29762907277196	0.0215829095134821	0.0436067268429764	1.66589001004807	Not Significant	RAB7A
ENSG00000075790	15.6374919724545	0.631771444789652	0.126911037076317	4.97806541766531	6.42229517377421e-07	3.38941658314347e-06	6.19230973779235	Not Significant	BCAP29
ENSG00000075826	125.557859430486	0.103112891496001	0.203262175901793	0.507290109625809	0.611951277162426	0.698444249530987	0.213283154491445	Not Significant	SEC31B
ENSG00000075856	1044.31613622161	0.238226554910916	0.0533626984337192	4.46428988606738	8.03347388397666e-06	3.4570524181245e-05	5.0950966138251	Not Significant	SART3
ENSG00000075884	263.879084622013	-1.03162731932717	0.166650216571679	-6.19037490949462	6.0021283752334e-10	5.19418656613322e-09	9.2216947199976	Significant	ARHGAP15
ENSG00000075886	13.6628969648435	0.726025331798849	0.347441047162256	2.08963603387884	0.0366505070520178	0.0689337978096256	1.43592001260894	Not Significant	TUBA3D
ENSG00000075891	5.70691423236172	0.261859228308623	0.562177568563141	0.465794515739758	0.641362591041316	0.723939255789027	0.192896374900451	Not Significant	PAX2
ENSG00000075914	680.15856239763	0.0971114348868063	0.0911223188151337	1.06572611572608	0.286547468516085	0.384595441748688	0.542803423934034	Not Significant	EXOSC7
ENSG00000075945	1044.72549053634	0.562197605412121	0.0957872805839416	5.8692302567192	4.37823039928714e-09	3.33638900432011e-08	8.35870138792428	Not Significant	KIFAP3
ENSG00000075975	770.882152586365	0.213948214156564	0.0816821733048937	2.6192767099617	0.00881164386913416	0.0197322779735426	2.0549430635861	Not Significant	MKRN2
ENSG00000076003	837.411406339299	1.72115312043794	0.147228198784273	11.6903768072302	1.42751856091091e-31	1.29683645444999e-29	30.8454182362528	Significant	MCM6
ENSG00000076043	780.708560058363	0.180138852273347	0.0931104108136399	1.93468002878748	0.0530295725903675	0.0945597070709089	1.27548187320942	Not Significant	REXO2
ENSG00000076053	760.258519460291	-0.687111535651729	0.0807478388054077	-8.50934892892407	1.74912725477245e-17	4.02622950509578e-16	16.757178593017	Not Significant	RBM7
ENSG00000076067	400.743584885495	0.0719182385785892	0.149975096081651	0.479534539117312	0.631558402965524	0.715244259211682	0.199586482142928	Not Significant	RBMS2
ENSG00000076108	1772.73819194083	0.498642549929392	0.114377301700173	4.35962854969709	1.30283402309341e-05	5.37935670591031e-05	4.88511090849772	Not Significant	BAZ2A
ENSG00000076201	1749.27426449676	0.493073034477519	0.0720695756834464	6.84162532943527	7.82996580545113e-12	8.83562191605356e-11	11.1062401345623	Not Significant	PTPN23
ENSG00000076242	1012.75721908523	0.21308640563915	0.0541610092513007	3.9343137911344	8.3434723070491e-05	0.000295161056532788	4.07865317119032	Not Significant	MLH1
ENSG00000076248	1556.59739965572	0.0581818426859102	0.0988753440172611	0.588436311035774	0.556239471175729	0.649153461940468	0.254738196511791	Not Significant	UNG
ENSG00000076258	1527.83120200316	-0.36433712513474	0.175177580739332	-2.07981594218316	0.0375424182809342	0.0703658865070329	1.42547775589584	Not Significant	FMO4
ENSG00000076321	641.168699857432	0.0337505589219251	0.121711715407194	0.277299180354254	0.781550388878183	0.83929210807243	0.107043016485129	Not Significant	KLHL20
ENSG00000076344	16.2640224697218	-0.697639932023747	0.27777894431997	-2.51149320813943	0.0120221599280602	0.02598467381096	1.92001749900822	Not Significant	RGS11
ENSG00000076351	763.133640676781	0.631149629729964	0.142652771034862	4.42437693394487	9.67210199791637e-06	4.10182862201172e-05	5.01447913223634	Not Significant	SLC46A1
ENSG00000076356	946.019641166871	0.779702830491967	0.126285937152055	6.17410654009054	6.65386627577397e-10	5.72930482494158e-09	9.176925931492	Not Significant	PLXNA2
ENSG00000076382	610.38833886898	1.04804818409211	0.167694060846361	6.24976328203014	4.11075241141925e-10	3.648349169531e-09	9.3860786797734	Significant	SPAG5
ENSG00000076513	1156.88018622147	0.0632954984769051	0.0786012697947051	0.805273230855222	0.420662025713889	0.522491380813153	0.376066691137934	Not Significant	ANKRD13A
ENSG00000076554	1737.97290938798	0.359510965453914	0.130169005024474	2.76187841634281	0.00574698752553766	0.0135016216448797	2.24055974554875	Not Significant	TPD52
ENSG00000076555	6086.28055315694	-1.10535981271436	0.167675000366743	-6.59227559443382	4.33135589661705e-11	4.40504342932365e-10	10.363376129919	Significant	ACACB
ENSG00000076604	1781.50966845222	-0.273750267017927	0.106268310014067	-2.57602917541165	0.00999422129616072	0.0220871334521753	2.00025103845983	Not Significant	TRAF4
ENSG00000076641	771.404539199717	0.319472085927438	0.174537089135465	1.83039655072672	0.067190663119869	0.115776718842756	1.17269107273853	Not Significant	PAG1
ENSG00000076650	313.608688572127	0.428171265719289	0.0726595078156232	5.89284566592156	3.7960091832283e-09	2.91815386248601e-08	8.42067274560709	Not Significant	GPATCH1
ENSG00000076662	20.0892202100554	-0.908946360467281	0.230435986429052	-3.94446359942626	7.99788005984878e-05	0.000284334878548499	4.09702511304776	Not Significant	ICAM3
ENSG00000076685	419.850307476001	-0.103198163112325	0.168336355572691	-0.613047388136911	0.539845006418028	0.634877358275107	0.267730911509385	Not Significant	NT5C2
ENSG00000076706	1858.56048094748	1.63250875923374	0.190414275153104	8.57345783513923	1.00423308992329e-17	2.37064980738753e-16	16.9981654725312	Significant	MCAM
ENSG00000076716	288.80309703815	0.68970812079093	0.324071588775671	2.12825852274375	0.033315655006263	0.0635258297598933	1.47735164381535	Not Significant	GPC4
ENSG00000076770	6156.0051944633	0.133037351270529	0.233544300280811	0.56964503569801	0.568918476495325	0.660844285133674	0.244949961627441	Not Significant	MBNL3
ENSG00000076826	1818.59419570883	0.0111353394025638	0.130654938591793	0.0852270838177351	0.93208085913846	0.95113832913883	0.0305464104417339	Not Significant	CAMSAP3
ENSG00000076864	1984.50645998428	0.868262393273275	0.24297462288528	3.57346945521642	0.000352282353720927	0.00109391873275934	3.45310911064665	Not Significant	RAP1GAP
ENSG00000076924	2107.99019274039	0.346306716066376	0.098444399687981	3.51778991150328	0.00043515672701927	0.00132705362645264	3.3613542983998	Not Significant	XAB2
ENSG00000076928	2073.7986724285	0.107852231479117	0.0788971653205266	1.36699754726242	0.171626074306292	0.25376303520961	0.765416731247778	Not Significant	ARHGEF1
ENSG00000076944	941.054213419585	0.175691283438856	0.150974575446975	1.16371437322281	0.244539782627966	0.338657179376143	0.611650478174914	Not Significant	STXBP2
ENSG00000076984	1277.57791733448	0.187857088327843	0.0720315569265551	2.60798317214476	0.00910774316802067	0.0203392847532769	2.04058922468448	Not Significant	MAP2K7
ENSG00000077009	1.66608222328332	-0.662297236840685	0.519647248952354	-1.27451312053691	0.202481625740603	0.290680853075144	0.693614380851884	Not Significant	NMRK2
ENSG00000077044	609.183784651203	0.598528539284786	0.121332969744373	4.93294230369352	8.10000873535282e-07	4.19676998574248e-06	6.09151451276166	Not Significant	DGKD
ENSG00000077063	140.227141098849	0.575165235894441	0.343714462666039	1.67338095532304	0.0942523245731808	0.15418977250841	1.0257079298558	Not Significant	CTTNBP2
ENSG00000077080	4.23683636105605	1.21092396468374	0.358526518637534	3.37750180735714	0.00073147472395302	0.00213238002950826	3.13580067628834	Significant	ACTL6B
ENSG00000077092	152.947918117984	-0.997431528287672	0.151741759280585	-6.57321710922915	4.92395783631712e-11	4.97798438212979e-10	10.3076856745736	Not Significant	RARB
ENSG00000077097	2964.89523869359	-0.00871988451192232	0.0870879365017526	-0.100127352446189	0.920243220334132	0.942329290720519	0.036097373427421	Not Significant	TOP2B
ENSG00000077147	6996.57548146263	-0.135444622856551	0.0652893395627148	-2.07452891641594	0.0380302160865744	0.0711109631392173	1.41987120693288	Not Significant	TM9SF3
ENSG00000077150	2330.33701807195	0.753763910486044	0.146745749348845	5.13652977228111	2.79858032043602e-07	1.57653520542103e-06	6.55306222414351	Not Significant	NFKB2
ENSG00000077152	196.398117448786	3.12938706658983	0.191374719526882	16.352144496025	4.1993715591126e-60	4.2441211122894e-57	59.3768156974189	Significant	UBE2T
ENSG00000077157	940.747426085387	-0.28073270640885	0.128921257797479	-2.17755171804055	0.0294394274466833	0.0572382182910415	1.53107064063766	Not Significant	PPP1R12B
ENSG00000077232	1681.90033061946	0.591251526953863	0.0970683765471776	6.09108288389371	1.12149464483433e-09	9.33837752538289e-09	8.95020279584334	Not Significant	DNAJC10
ENSG00000077235	2293.17212557086	0.206624340426832	0.068609779999917	3.01158727556161	0.00259885682438751	0.00668012599922676	2.58521764588999	Not Significant	GTF3C1
ENSG00000077238	3655.72669994585	-0.946347727204876	0.16105335646547	-5.87598885222722	4.2032661202848e-09	3.21062422286563e-08	8.37641311275153	Not Significant	IL4R
ENSG00000077254	1305.91366372834	0.165887972982294	0.0880233921303848	1.88458964108736	0.0594852619478653	0.104305620074599	1.22559062162545	Not Significant	USP33
ENSG00000077264	62.666766711589	2.82363460696072	0.423100929688739	6.67366675142494	2.49489801362311e-11	2.62569139793638e-10	10.6029472027564	Significant	PAK3
ENSG00000077274	52.281336231051	-0.689943866521405	0.421694546955621	-1.63612233428765	0.101813986741088	0.164440978085973	0.992192556505931	Not Significant	CAPN6
ENSG00000077279	9.23737657623002	2.47930956310173	0.514626532544954	4.81768701438874	1.45231946679482e-06	7.18187521033814e-06	5.8379378413457	Significant	DCX
ENSG00000077312	1241.12096280302	0.624472776776169	0.114234752656091	5.46657442027449	4.58815844442559e-08	2.94825416751775e-07	7.33836159287374	Not Significant	SNRPA
ENSG00000077327	1.58968642539338	1.78238345812736	0.476962160990263	3.7369493932743	0.000186266394362296	0.000612635153063256	3.72986549217572	Significant	SPAG6
ENSG00000077348	861.345226479698	0.660245279103447	0.115136407832409	5.73446133619601	9.78227357514061e-09	7.015300103439e-08	8.00956019568438	Not Significant	EXOSC5
ENSG00000077380	1530.35293786571	0.355797814204696	0.110551531149185	3.2183888409882	0.00128912927072595	0.00354961448178661	2.88970353047593	Not Significant	DYNC1I2
ENSG00000077420	1223.29144652404	-0.608149316323759	0.217538420855524	-2.79559497550851	0.00518042778432114	0.0123281983055725	2.28563437602713	Not Significant	APBB1IP
ENSG00000077454	219.098995009408	0.156408684635245	0.153606387664642	1.01824336222736	0.308562317021308	0.408164501402353	0.510657112974688	Not Significant	LRCH4
ENSG00000077458	407.020889634994	-0.23567363263114	0.113757032380318	-2.07172803034475	0.0382908117416725	0.0715171778380793	1.41690542677866	Not Significant	FAM76B
ENSG00000077463	544.748075947527	0.598545328572584	0.111548265953292	5.36579680067111	8.05926336181648e-08	4.99127990012461e-07	7.09370465205576	Not Significant	SIRT6
ENSG00000077498	0.757513690219653	2.54628221013178	1.45998725623544	1.74404413412302	0.0811513943403298	0.135939109493176	1.09070401374152	Not Significant	TYR
ENSG00000077514	365.955397510207	0.526928239746508	0.100350674359676	5.25086894640985	1.51383360494966e-07	8.95371115904847e-07	6.8199218582729	Not Significant	POLD3
ENSG00000077522	205.871234279804	4.10711765277031	0.399534240572637	10.2797638742645	8.6940335905734e-25	4.35928279616643e-23	24.0607786861865	Significant	ACTN2
ENSG00000077549	5540.30215159606	0.0512937919415154	0.0669205002117571	0.766488471831591	0.443385708698958	0.544566960543559	0.353218309266654	Not Significant	CAPZB
ENSG00000077585	712.398340457076	0.0107507076971875	0.169062599524436	0.0635901005156003	0.949296614433423	0.964021785643588	0.0225980679894162	Not Significant	GPR137B
ENSG00000077616	58.986149854912	1.31250427697269	0.300864762577945	4.3624393422698	1.28620253115643e-05	5.31931918927495e-05	4.89069064009131	Significant	NAALAD2
ENSG00000077684	1111.74668433974	-0.0702769895435177	0.141685557095091	-0.496006727745382	0.619889664295576	0.70536386014296	0.207685604778962	Not Significant	JADE1
ENSG00000077713	688.559878271739	0.64480120754742	0.095932552021683	6.72140158850022	1.79984779562592e-11	1.9344924412874e-10	10.7447642195159	Not Significant	SLC25A43
ENSG00000077721	1536.73095195389	0.712631352734031	0.0710188564110044	10.0343963384858	1.07615634936791e-23	4.91581532413947e-22	22.9681246276148	Not Significant	UBE2A
ENSG00000077782	644.197293514036	-0.64396659364293	0.217983287128762	-2.95420168273057	0.00313479065367707	0.00788598821799705	2.50379145674351	Not Significant	FGFR1
ENSG00000077800	1.36755751672168	0.685845776941731	0.426630634773667	1.60758680000929	0.107925705093304	0.172699283975189	0.966875105357534	Not Significant	FKBP6
ENSG00000077935	20.42961155749	3.40648837797474	0.385183108200064	8.84381559174037	9.25042337270006e-19	2.49306618580411e-17	18.033838390048	Significant	SMC1B
ENSG00000077942	980.191504729577	0.793480292319375	0.242559682540835	3.27127857361782	0.00107062392059143	0.00300373611161825	2.97036305754814	Not Significant	FBLN1
ENSG00000077943	75.3310969763989	0.142607964976151	0.211837498482759	0.673195095285538	0.500823181132178	0.599183282812806	0.300315577551631	Not Significant	ITGA8
ENSG00000077984	199.490446075996	-0.868023641253955	0.229966337032135	-3.77456828010726	0.000160285003271606	0.000533804684461643	3.79510710959262	Not Significant	CST7
ENSG00000078018	751.9281241858	1.85144654098892	0.26947549597183	6.87055620516408	6.39520602265393e-12	7.30322591732524e-11	11.1941454600891	Significant	MAP2
ENSG00000078043	605.403357052191	0.024255475856086	0.0659576872646455	0.367742970713398	0.713064896297188	0.784368960618596	0.146870943049673	Not Significant	PIAS2
ENSG00000078053	18.194768996598	-1.22722606398852	0.235503709162378	-5.21106893965036	1.8775566084237e-07	1.09409114005461e-06	6.7264069601265	Significant	AMPH
ENSG00000078061	3855.02721802638	-0.232064573942328	0.0918755613615882	-2.52585748052203	0.0115416292077828	0.0250750927185881	1.93773288216742	Not Significant	ARAF
ENSG00000078070	2088.09829527638	-0.432287966158645	0.127703806964275	-3.3850828447078	0.000711567751259334	0.00207959629888651	3.14778374266721	Not Significant	MCCC1
ENSG00000078081	177.346462481213	-0.0456822156800037	0.368509720705234	-0.123964750760386	0.901343184553926	0.927970583250836	0.0451098208072795	Not Significant	LAMP3
ENSG00000078098	40.3253641618171	1.97341906367552	0.329918070410478	5.98154281522144	2.21033939976272e-09	1.76548744202831e-08	8.65554103485477	Significant	FAP
ENSG00000078114	330.646604230795	0.583353935441813	0.369092570506055	1.58050847418031	0.113990467774609	0.180820370722908	0.943131464154523	Not Significant	NEBL
ENSG00000078124	526.074443138994	0.375417217568178	0.134509728430206	2.79100420430166	0.00525447897568592	0.0124796287400058	2.2794703413299	Not Significant	ACER3
ENSG00000078140	3333.08328241184	-0.0106461385131072	0.0838369087222752	-0.126986296076044	0.898951244884656	0.9264517450309	0.0462638618282194	Not Significant	UBE2K
ENSG00000078142	857.370762629024	-0.158720405130458	0.0688163905767693	-2.30643315931245	0.0210864409449674	0.0426970157468846	1.67599671605933	Not Significant	PIK3C3
ENSG00000078177	711.056407070819	-0.567556860261101	0.156699523178998	-3.62194376056128	0.000292397697884872	0.00092528707899165	3.53402605100225	Not Significant	N4BP2
ENSG00000078237	133.936688496623	-0.112633873401481	0.160751320662548	-0.700671527532418	0.483508028802957	0.582835272475686	0.315596309924578	Not Significant	TIGAR
ENSG00000078246	416.120501737965	0.703371536414293	0.098392227533834	7.14864938058675	8.7635850100607e-13	1.12603537072059e-11	12.0573181961624	Not Significant	TULP3
ENSG00000078269	776.251367844429	0.480967803104074	0.138693713261165	3.46784141685208	0.000524656803412572	0.00157154076865481	3.28012469111293	Not Significant	SYNJ2
ENSG00000078295	1.31548148559529	0.294837179613245	0.458634061166146	0.642859317652024	0.52031538920965	0.617365080618897	0.283733328918506	Not Significant	ADCY2
ENSG00000078304	3278.24459207129	-0.0949859951121042	0.0726218954044301	-1.30795257522719	0.190889395334953	0.277263717530213	0.719218197721777	Not Significant	PPP2R5C
ENSG00000078319	380.252279387943	0.454442946785308	0.0865940694566804	5.24796847678637	1.53785603226043e-07	9.08416473777802e-07	6.81308431948999	Not Significant	NA
ENSG00000078328	0.993731790048352	0.404342133500871	0.431115005823862	0.937898537602911	0.348296554803774	0.449527451468946	0.458050821370388	Not Significant	RBFOX1
ENSG00000078369	8187.79990027487	0.175323607721475	0.079400684119557	2.20808686556759	0.0272382184182996	0.0535313090584727	1.56482130191362	Not Significant	GNB1
ENSG00000078399	2.01519782884316	1.9605879574685	0.457527283154232	4.28518261020861	1.82589148599178e-05	7.33371218152572e-05	4.73852503645963	Significant	HOXA9
ENSG00000078401	142.16926048379	-0.830360448827065	0.232028018649539	-3.57870766496206	0.00034529744100042	0.00107449865672997	3.46180664019533	Not Significant	EDN1
ENSG00000078403	868.750301751257	0.126268306720753	0.100383214181894	1.25786275872733	0.208441394089138	0.297679699968777	0.681016030865114	Not Significant	MLLT10
ENSG00000078487	252.323029936816	-0.428887854118836	0.150703979006651	-2.84589602043558	0.00442866533160505	0.0107334731332013	2.35372713753615	Not Significant	ZCWPW1
ENSG00000078549	29.8912037591589	-0.574514606714413	0.377606901452361	-1.52146214622853	0.128143903672144	0.199494656236681	0.892302050147123	Not Significant	ADCYAP1R1
ENSG00000078579	0.93614216764319	-0.738500450192425	0.485435384331918	-1.52131565606572	0.128180643258917	0.199542247106457	0.892177553292621	Not Significant	FGF20
ENSG00000078589	60.1526918327864	-0.703873665329302	0.2740757540691	-2.56817195566975	0.0102236427067909	0.022531022985444	1.99039433653119	Not Significant	P2RY10
ENSG00000078596	249.808265389566	0.373632457353304	0.213606423220926	1.74916302477884	0.0802628434877881	0.134667789513494	1.09548545849228	Not Significant	ITM2A
ENSG00000078618	4603.72993602885	0.364189679926016	0.0708278355603658	5.14190045544482	2.71973216147764e-07	1.5374734807612e-06	6.56547386306864	Not Significant	NRDC
ENSG00000078668	2705.28635004532	0.18716856939518	0.0961063271838533	1.94751557862702	0.0514729539069726	0.0922008752315371	1.28842090793621	Not Significant	VDAC3
ENSG00000078674	3086.48601134607	-0.145134682871659	0.142845429242443	-1.01602608946857	0.309616962934005	0.409191377477368	0.509175253716448	Not Significant	PCM1
ENSG00000078687	555.227318208999	0.202233602176364	0.144091310369398	1.4035100496894	0.160464797297695	0.240069945385796	0.794620228157622	Not Significant	TNRC6C
ENSG00000078699	539.198519071669	1.12371916823415	0.102187341288265	10.9966572578124	3.96560873191662e-28	2.62273521470175e-26	27.4016901378242	Significant	CBFA2T2
ENSG00000078725	26.5443962494063	-0.946008768318256	0.338328308559023	-2.79612655632456	0.0051719143514366	0.0123106559240312	2.28634867578825	Not Significant	BRINP1
ENSG00000078747	3205.80380412505	-0.500683261620455	0.113417680314754	-4.41450803993673	1.01239953704191e-05	4.26995480274809e-05	4.99464806211136	Not Significant	ITCH
ENSG00000078795	1.46228679850672	0.127657012219348	0.355910965861772	0.35867681657476	0.719836873617005	0.789749790679407	0.142765910394656	Not Significant	PKD2L2
ENSG00000078804	3463.97448352217	-0.0555207688452934	0.173037363110444	-0.320860002991702	0.748316485559139	0.812997294392237	0.125914687078848	Not Significant	TP53INP2
ENSG00000078808	7448.89655861795	-0.191829119892914	0.0982151003249699	-1.95315302085116	0.0508014659004784	0.0911849377670868	1.29412375576129	Not Significant	SDF4
ENSG00000078814	81.2794388859115	0.666794963200826	0.230945552702826	2.88723881190662	0.00388639127074123	0.00955525164110097	2.41045347801063	Not Significant	MYH7B
ENSG00000078898	160.575703077181	3.62712108601719	0.545373861692396	6.65070576496198	2.91690892038018e-11	3.03623274522096e-10	10.5350771313835	Significant	BPIFB2
ENSG00000078900	75.6173371915378	3.64781142492188	0.307887731701945	11.8478622215879	2.20750575116563e-32	2.15688651052712e-30	31.6560981562912	Significant	TP73
ENSG00000078902	6889.06040906963	-0.261709625416479	0.0899157563342139	-2.91060917559002	0.00360724917536817	0.00893756573818907	2.44282385719653	Not Significant	TOLLIP
ENSG00000078967	678.642247737385	0.0179162063637183	0.110006034390124	0.16286566880668	0.870624202186406	0.906852308380642	0.0601692642060605	Not Significant	UBE2D4
ENSG00000079101	4.16324042441359	2.36818655237114	0.439382926681516	5.38980103359298	7.05357330809037e-08	4.40470388795039e-07	7.15159081565615	Significant	CLUL1
ENSG00000079102	61.0536455842561	-0.117464848564797	0.214557613368211	-0.547474623346088	0.584052700024509	0.674553027257292	0.233547964022483	Not Significant	RUNX1T1
ENSG00000079112	45.8801240465729	1.8034399567675	0.53885629905074	3.34679201105095	0.000817525243254899	0.00235772997076036	3.08749882846945	Significant	CDH17
ENSG00000079134	486.142759034	0.179001779919857	0.0853662455669377	2.09686836677733	0.0360052294836399	0.0678660174105605	1.44363441670639	Not Significant	THOC1
ENSG00000079150	318.809498892733	-0.410070087677192	0.136428200918875	-3.00575749672924	0.00264920184046907	0.0067912045594967	2.57688495190943	Not Significant	FKBP7
ENSG00000079156	280.373567313567	-0.6297394842718	0.182616029978877	-3.44843486272612	0.0005638454484642	0.00167881841730627	3.24883992097647	Not Significant	OSBPL6
ENSG00000079215	222.203197943115	1.09864389001905	0.250097288987533	4.39286605011467	1.11866056813059e-05	4.68452692398181e-05	4.95130167017425	Significant	SLC1A3
ENSG00000079246	8829.04207864867	-0.0237647933022387	0.069867845344972	-0.340139204020106	0.733751699435742	0.801292038205346	0.134450879877603	Not Significant	XRCC5
ENSG00000079257	110.977941333429	-0.181523399394065	0.185916226165202	-0.976372009793091	0.32888014693426	0.429403021073916	0.482962342197288	Not Significant	LXN
ENSG00000079263	74.1085296970869	0.293342301791674	0.246602200874799	1.18953643053902	0.23422864410799	0.327291357017978	0.630359995611401	Not Significant	SP140
ENSG00000079277	646.555095773871	0.013475092070167	0.07273312871066	0.185267598260104	0.85301915089912	0.89436047475271	0.0690412184966648	Not Significant	MKNK1
ENSG00000079308	4653.10999401542	-0.0553285115361443	0.144219594359319	-0.383640737459674	0.701244742050877	0.774369385825363	0.154130382073538	Not Significant	TNS1
ENSG00000079313	746.673882419551	-0.056649224892957	0.105308036910557	-0.537938286144976	0.590619655300087	0.680133908642691	0.228692104193954	Not Significant	REXO1
ENSG00000079332	3996.06199852072	-0.141836432152549	0.0664948651382016	-2.13304338399302	0.0329211674534677	0.0628922840458738	1.48252477219583	Not Significant	SAR1A
ENSG00000079335	107.819213625098	0.409430842866999	0.194040294824499	2.11002999782757	0.0348557720991347	0.0660339782762614	1.45772529265263	Not Significant	CDC14A
ENSG00000079337	187.90110583493	0.835349268387771	0.165304752601126	5.05338930214205	4.34037924420954e-07	2.36875135229465e-06	6.3624723219917	Not Significant	RAPGEF3
ENSG00000079385	3190.13937953585	-0.198299268716892	0.127248403723734	-1.55836350723437	0.119147102197511	0.187592445945655	0.923916515759277	Not Significant	CEACAM1
ENSG00000079387	322.846537241586	0.431884660843787	0.0870736449055063	4.95999290385139	7.04957547752767e-07	3.69454416656494e-06	6.15183703525234	Not Significant	SENP1
ENSG00000079393	1.48261928532981	2.69093678657435	0.65765395640158	4.0917214294552	4.28182824083291e-05	0.00016042166040122	4.36837075776895	Significant	DUSP13B
ENSG00000079432	2110.13704689207	0.40165907693151	0.0950752671863029	4.2246431571362	2.3931968318712e-05	9.38389654941157e-05	4.62102158075134	Not Significant	CIC
ENSG00000079435	81.3977696964517	0.810794368575206	0.200971911388942	4.03436660860567	5.4749781334678e-05	0.000201120249675695	4.26161761101446	Not Significant	LIPE
ENSG00000079459	4841.60879641739	0.31979579993356	0.164148062427903	1.94821550253766	0.0513891826249317	0.0920814203154144	1.28912828996816	Not Significant	FDFT1
ENSG00000079462	320.57111430269	1.79352567663278	0.188955496057755	9.49178888178294	2.27102950184646e-21	8.0978351840371e-20	20.6437772240339	Significant	PAFAH1B3
ENSG00000079482	68.0451959556069	1.15523254260089	0.211880004810677	5.45229618827474	4.9723546151374e-08	3.1774534797107e-07	7.30343790619581	Significant	OPHN1
ENSG00000079557	14964.1136868934	-2.18547073890892	0.279239734644071	-7.82650342256841	5.01625661163743e-15	8.58363783476011e-14	14.2996202548393	Significant	AFM
ENSG00000079616	596.72948889157	1.00845753120733	0.116072311980333	8.6881833746725	3.68280996244366e-18	9.14381711666798e-17	17.4338206907002	Significant	KIF22
ENSG00000079689	408.803358113554	2.30279396743067	0.359001502994749	6.41444102105709	1.4134049500074e-10	1.34285926816067e-09	9.84973339203846	Significant	SCGN
ENSG00000079691	350.705896174676	0.618078439321292	0.204443037789211	3.02323055852143	0.00250091625465342	0.00645198887936713	2.60190085075284	Not Significant	CARMIL1
ENSG00000079739	11081.4770839282	-1.10971128474314	0.121490586974611	-9.13413386483221	6.59324215021087e-20	2.0097270912344e-18	19.1809009736164	Significant	PGM1
ENSG00000079785	3324.6792764272	0.251146702303835	0.058416789604561	4.29922123423616	1.71399313259294e-05	6.91692686563366e-05	4.76599092248456	Not Significant	DDX1
ENSG00000079805	3929.10333811059	0.322445664067356	0.0868563287203488	3.71240264029043	0.000205301043531482	0.000669048876345392	3.68760884313397	Not Significant	DNM2
ENSG00000079819	1135.76833120112	-0.172011245978734	0.152772524220332	-1.1259305091448	0.260194934329968	0.356068487943061	0.584701162862662	Not Significant	EPB41L2
ENSG00000079841	1.2166376389163	0.216564300837759	0.467406339098811	0.463331972038096	0.64312643198617	0.725525043144438	0.191703640891743	Not Significant	RIMS1
ENSG00000079931	129.551244392871	0.146170146142784	0.31916618363368	0.4579750413363	0.646970372667842	0.728808141938533	0.189115606937915	Not Significant	MOXD1
ENSG00000079950	1113.31567193896	-0.00867594912147562	0.0980431846839251	-0.088491098585235	0.929486358885349	0.949269533985255	0.0317569795384431	Not Significant	STX7
ENSG00000079974	249.94487617937	0.0816008671005904	0.0902392305407092	0.90427263853694	0.365850851560746	0.467685773758887	0.436695929758093	Not Significant	RABL2B
ENSG00000079999	3423.54005235049	0.340251285694164	0.0922299653348849	3.6891620251479	0.000224993902629514	0.000728527012909603	3.64782925117858	Not Significant	KEAP1
ENSG00000080007	8.86130298564268	-0.17868126479491	0.366419376395598	-0.487641419382799	0.625803852085666	0.710480151145868	0.203561767916575	Not Significant	DDX43
ENSG00000080031	1432.08841198343	0.165917094812375	0.272601442446969	0.608643495511408	0.542760767570013	0.637356159325434	0.265391552028578	Not Significant	PTPRH
ENSG00000080166	11.839095436688	0.489814435551473	0.406436582307077	1.20514357435818	0.228147880667105	0.320387781530823	0.641783561162004	Not Significant	DCT
ENSG00000080189	2345.66656056579	0.288905762710121	0.0792603463807871	3.64502271188853	0.000267368188582711	0.000852084606518866	3.57289026627688	Not Significant	SLC35C2
ENSG00000080200	184.074525328789	0.0357079418606415	0.252377232852441	0.141486383129968	0.88748571651822	0.918570983213443	0.0518386278922909	Not Significant	CRYBG3
ENSG00000080224	2.81943140398296	-0.691555588959552	0.463215406226536	-1.49294600236449	0.135451322052775	0.209029498807501	0.868216751742492	Not Significant	EPHA6
ENSG00000080293	71.0283806886067	0.242391494200398	0.327282155058318	0.740619341611236	0.458924277242487	0.55943026921062	0.338258967379286	Not Significant	SCTR
ENSG00000080298	131.850178103357	0.456840687962748	0.132695049762741	3.44278621380059	0.000575754262225734	0.0017122269972085	3.23976283833244	Not Significant	RFX3
ENSG00000080345	1241.81712919772	0.191571584345916	0.100887194894499	1.89886917310218	0.0575816793953541	0.101418641396642	1.23971567288102	Not Significant	RIF1
ENSG00000080371	2260.30351934018	-0.390514868564744	0.0658273495715512	-5.93241063336862	2.98518880754349e-09	2.33029184708578e-08	8.52502819536171	Not Significant	RAB21
ENSG00000080493	2107.12632531895	-0.929740317718663	0.222269662642907	-4.18293844811543	2.87765322151691e-05	0.000111243345490173	4.54096154294136	Not Significant	SLC4A4
ENSG00000080503	3517.45037739825	-0.6133972403019	0.119516525175783	-5.13232157142893	2.86189990840255e-07	1.6094019290149e-06	6.5433455592515	Not Significant	SMARCA2
ENSG00000080511	1.56367521678499	2.98043005977109	0.618219944172224	4.82098658878078	1.42849961904448e-06	7.0716525607711e-06	5.84511987109986	Significant	RDH8
ENSG00000080546	964.462228825942	-0.62802939584475	0.145496884940855	-4.31644564830405	1.58561700393652e-05	6.44874742508941e-05	4.79980170552012	Not Significant	SESN1
ENSG00000080561	614.324150630769	0.591636003836305	0.151725273538561	3.89938993048473	9.64353638957893e-05	0.000336987153295918	4.01576367638327	Not Significant	MID2
ENSG00000080572	0.20349155469052	-0.669590833555447	1.03135618257985	-0.649233353971391	0.51618755592422	NA	0.287192469491078	Not Significant	DNAAF6
ENSG00000080573	1689.87308485118	1.24711720364735	0.273746211820556	4.55574232554076	5.2200896568234e-06	2.32762883760272e-05	5.28232203777757	Significant	COL5A3
ENSG00000080603	63.3459677910446	0.144104430987653	0.130467675373364	1.1045221015494	0.269366721574557	0.366079301695287	0.569656059426923	Not Significant	SRCAP
ENSG00000080608	640.627521274194	0.268064271111544	0.103952204895466	2.57872616921506	0.00991653603500656	0.0219409380795065	2.00364000562815	Not Significant	PUM3
ENSG00000080618	34274.1867855026	-0.74846324968938	0.20475610622092	-3.6553891529947	0.00025679214710308	0.000821699300431455	3.59041826145188	Not Significant	CPB2
ENSG00000080644	3.61596604622605	2.76408958875674	0.528383335481111	5.23122022052406	1.6839475315221e-07	9.89112733689726e-07	6.77367144438353	Significant	CHRNA3
ENSG00000080709	363.463288554042	-4.07977500137214	0.316400999509794	-12.8943176781774	4.84532622473755e-38	7.4977366236477e-36	37.3146769775742	Significant	KCNN2
ENSG00000080802	680.099651649627	0.159689021231116	0.0770735458376411	2.07190443226147	0.0382743545525118	0.0714971928945177	1.4170921243827	Not Significant	CNOT4
ENSG00000080815	2043.82891186727	-0.0478752943907959	0.0619280190891757	-0.77307969954369	0.4394752144556	0.540584270246627	0.357065613260741	Not Significant	PSEN1
ENSG00000080819	872.274830813043	-0.529946050048947	0.097346705051523	-5.44390331206856	5.21255209133884e-08	3.31979415490329e-07	7.28294959189963	Not Significant	CPOX
ENSG00000080822	1091.69771432647	-0.312418286931616	0.0686237501488166	-4.55262625919029	5.29803449150127e-06	2.35978148312412e-05	5.27588521866621	Not Significant	CLDND1
ENSG00000080823	108.939099270367	-0.00481542506233746	0.117773498233706	-0.0408871701576011	0.967385845626247	0.976382537009595	0.0144002713112051	Not Significant	MOK
ENSG00000080824	28021.6098266343	0.478693329591013	0.100679589017709	4.75462141096756	1.98818632716239e-06	9.60847788505063e-06	5.70154291718896	Not Significant	HSP90AA1
ENSG00000080839	160.781106788165	1.21824076886513	0.150627236813514	8.08778541409077	6.07593285428997e-16	1.17244477589852e-14	15.2163870342122	Significant	RBL1
ENSG00000080845	1583.62609326308	0.64446994170192	0.106756726865847	6.03680873910431	1.57191848615695e-09	1.28507117696668e-08	8.80356997860838	Not Significant	DLGAP4
ENSG00000080854	12.709050132561	-0.0812427646451775	0.249010823295784	-0.32626198158734	0.744226150067637	0.809641345510544	0.128295074128312	Not Significant	IGSF9B
ENSG00000080910	18464.797634832	-0.455927617390183	0.233920314857959	-1.94907234827822	0.0512867853539215	0.0919284999795586	1.28999452157776	Not Significant	CFHR2
ENSG00000080947	27.0375592710339	0.909234782352859	0.174683696380646	5.20503516465317	1.93959873951268e-07	1.12815284425289e-06	6.71228810679144	Not Significant	CROCCP3
ENSG00000080986	154.980887464583	3.06480402705371	0.208013071020251	14.7337088579176	3.91610365436551e-49	1.40723009206483e-46	48.407145821485	Significant	NDC80
ENSG00000081014	354.862256800899	0.113521330898216	0.0924752335557303	1.22758631185076	0.219602302820503	0.310626227935527	0.6583631100462	Not Significant	AP4E1
ENSG00000081019	446.132575854477	-0.349030039321966	0.0884657825137601	-3.94536768233161	7.96776212946798e-05	0.0002833264376351	4.09866363987069	Not Significant	RSBN1
ENSG00000081026	605.289263104878	-0.310975396813489	0.131839103438049	-2.35874932932639	0.0183366372722194	0.0377723048420923	1.73668030596276	Not Significant	MAGI3
ENSG00000081041	2742.08436379422	-2.3183129655066	0.246800728012185	-9.39346080612914	5.80604849867649e-21	1.99123451214948e-19	20.236119340771	Significant	CXCL2
ENSG00000081051	442.550148723118	1.53972145190373	0.3177188701531	4.8461756494406	1.25864091768634e-06	6.29339918350247e-06	5.90009815369728	Significant	AFP
ENSG00000081052	190.294786356446	-0.925237145998629	0.250729678236469	-3.69017801365348	0.000224097177521986	0.000726059589084208	3.64956361331923	Not Significant	COL4A4
ENSG00000081059	639.429656044103	0.81847308888782	0.243004156640644	3.3681443980326	0.000756759498317578	0.00219915166996934	3.12104211937565	Not Significant	TCF7
ENSG00000081087	961.744313279753	0.208780860340283	0.126009458605729	1.65686657692529	0.0975464530410667	0.158729551587479	1.01078851768615	Not Significant	OSTM1
ENSG00000081138	0.647249648431134	0.161155742235535	0.782984824373163	0.205822306153318	0.836929716441401	0.881838273259639	0.0773110115925131	Not Significant	CDH7
ENSG00000081148	7.02100366406988	1.22971440663918	0.227536104788363	5.40448034734078	6.49965490479511e-08	4.07374688519339e-07	7.18710970134512	Significant	IMPG2
ENSG00000081154	2498.95246075172	-0.0365193697381176	0.064997008388473	-0.561862317106185	0.574209829770399	0.665538476314535	0.240929377185207	Not Significant	PCNP
ENSG00000081177	511.637506368839	-0.158380277273454	0.11004238667633	-1.43926610515365	0.150075142281967	0.227308567000605	0.823691236229668	Not Significant	EXD2
ENSG00000081181	99.6686608939931	1.28138806402318	0.292779776100723	4.37662765198083	1.20529614657783e-05	5.01421181842984e-05	4.91890623190847	Significant	ARG2
ENSG00000081189	478.860460586242	0.282784287272016	0.120562415412937	2.34554264945219	0.0189994047660826	0.0389811425198171	1.72126000488165	Not Significant	MEF2C
ENSG00000081237	908.455846050896	-0.956488117073571	0.236737755463659	-4.04028548467166	5.33861761908476e-05	0.00019660240539606	4.27257118456794	Not Significant	PTPRC
ENSG00000081248	3.27767894558005	2.66857963260016	0.396281493279333	6.73405061265156	1.65003738638313e-11	1.78295553334503e-10	10.7825062154734	Significant	CACNA1S
ENSG00000081277	13.9903480383687	-0.115494589299772	0.415852638066041	-0.277729605941396	0.781219932065598	0.839132280146584	0.107226684642156	Not Significant	PKP1
ENSG00000081307	1508.0614476654	0.273613165779489	0.0607414525434735	4.50455421005384	6.65124179925018e-06	2.90686231121014e-05	5.17709726353688	Not Significant	UBA5
ENSG00000081320	431.807772709549	-0.371801363219354	0.211715815602009	-1.75613409967576	0.0790655138425474	0.132944670020891	1.10201290226357	Not Significant	STK17B
ENSG00000081377	1967.28614021988	-0.701583847014262	0.156567607465517	-4.48102808985429	7.428433265658e-06	3.21653447910892e-05	5.12910277383412	Not Significant	CDC14B
ENSG00000081386	236.763684374138	0.0196706384881914	0.121783948627349	0.161520780939549	0.871683245421677	0.907546207390865	0.0596413014857605	Not Significant	ZNF510
ENSG00000081479	45.0277646012352	-0.955567163298843	0.374677593281121	-2.55037178746336	0.0107608096050395	0.0235782753005815	1.96815505266833	Not Significant	LRP2
ENSG00000081665	221.614685492737	0.46994295512396	0.17810696992615	2.63854331651825	0.00832630624176105	0.0187586952396234	2.0795476197931	Not Significant	ZNF506
ENSG00000081692	268.453980829793	0.920676459200499	0.123848841939871	7.43387216852209	1.05463894898205e-13	1.5274553626972e-12	12.9768961937331	Not Significant	JMJD4
ENSG00000081721	326.614826321445	0.900458300460564	0.0984872501252947	9.14289209329135	6.08040511200478e-20	1.86089623422453e-18	19.2160674845353	Not Significant	DUSP12
ENSG00000081760	533.393641875748	1.19217397069062	0.161224274899587	7.39450663638045	1.41934267099778e-13	2.0248328770507e-12	12.847912740443	Significant	AACS
ENSG00000081791	2647.97445789973	-0.0846930958404365	0.0768136365486496	-1.10257891236273	0.270210072062174	0.366963296403912	0.568298466714811	Not Significant	DELE1
ENSG00000081800	0.549116342901597	-0.700196602688188	0.705520768037139	-0.992453566797524	0.320976319458091	0.421123535399356	0.493527007184043	Not Significant	SLC13A1
ENSG00000081803	837.147351558039	0.162361621617294	0.130454776934523	1.24458165068793	0.213285568731283	0.30330967277893	0.671038528668706	Not Significant	CADPS2
ENSG00000081818	31.6736582545854	0.237512338421328	0.225079312645369	1.05523842075859	0.291316296456645	0.389832023489919	0.535635219926975	Not Significant	PCDHB4
ENSG00000081842	5.27402825151276	2.46735734008372	0.592891419057751	4.16156695943576	3.16071290039994e-05	0.000121171901270548	4.50021495099203	Significant	PCDHA6
ENSG00000081853	99.7261483506609	1.65704204426474	0.288523946854789	5.74316989050033	9.29204151758756e-09	6.68700299778147e-08	8.03188885840485	Significant	PCDHGA2
ENSG00000081870	702.434202471429	0.481004506195627	0.0985029521193029	4.88314812751046	1.04405378680461e-06	5.29991265406494e-06	5.98127712708977	Not Significant	IFT25
ENSG00000081913	1765.97503869262	-0.558338317279441	0.12724368053184	-4.38794535764571	1.14426513411249e-05	4.7787549977185e-05	4.94147333486039	Not Significant	PHLPP1
ENSG00000081923	1365.72498892407	0.672292637287043	0.137907461312894	4.87495477682459	1.08833384357963e-06	5.50654018072726e-06	5.96323786549715	Not Significant	ATP8B1
ENSG00000081985	44.3168147001638	0.142267408166072	0.267175835263915	0.532486061194647	0.594389393293415	0.683271037481422	0.225928949037591	Not Significant	IL12RB2
ENSG00000082014	168.037586170632	0.901760234815201	0.22069410514602	4.08601867375915	4.38838478508303e-05	0.000164055892190926	4.35769529934898	Not Significant	SMARCD3
ENSG00000082068	659.164701236787	0.332221402279951	0.0616355148223777	5.39009697959615	7.04196714702068e-08	4.39830551374654e-07	7.1523060053807	Not Significant	WDR70
ENSG00000082074	434.530214456388	-0.749608193858202	0.224703031007337	-3.33599502640321	0.000849946843399429	0.0024425209580932	3.07060823468593	Not Significant	FYB1
ENSG00000082126	0.756844344818556	0.779828811356166	0.396533344075988	1.96661598074014	0.0492274996967545	0.0887142855061149	1.30779222182379	Not Significant	MPP4
ENSG00000082146	2375.07579446657	-0.645070754377966	0.112436173913982	-5.73721723109742	9.62447795484625e-09	6.91546859670479e-08	8.0166228179211	Not Significant	STRADB
ENSG00000082153	4560.8411725624	-0.529317361070083	0.106610568543648	-4.96496143206825	6.8714724050633e-07	3.60587845289879e-06	6.16295019323471	Not Significant	BZW1
ENSG00000082175	48.7933173937266	-0.272922724414019	0.296220782572533	-0.921349008816391	0.356868241669131	0.45857739207809	0.44749209895255	Not Significant	PGR
ENSG00000082196	393.656989022671	2.85646417857632	0.346607287484894	8.24121212021779	1.70474686045778e-16	3.53418065474775e-15	15.7683401006998	Significant	C1QTNF3
ENSG00000082212	867.349184823914	0.263939584734155	0.13158925924299	2.00578365022003	0.0448793357918129	0.0820394867082875	1.34795357920477	Not Significant	ME2
ENSG00000082213	677.166480887514	0.219816250851025	0.067478632834622	3.2575682348182	0.00112371238596976	0.00313752760723887	2.94934483215676	Not Significant	C5orf22
ENSG00000082258	886.381306378313	-0.00376874900410503	0.092762960543563	-0.0406277352730152	0.967592672855661	0.976492648283138	0.0143074290145842	Not Significant	CCNT2
ENSG00000082269	289.303765893549	0.167086435120529	0.143852878376762	1.16150915439395	0.245434902538013	0.339678628165949	0.610063677542887	Not Significant	FAM135A
ENSG00000082293	5.24213709093783	-1.36535483147814	0.415769839637868	-3.28391985495473	0.00102374030596782	0.00288353816715776	2.98981019764629	Significant	COL19A1
ENSG00000082397	302.647500119658	-0.795352590974335	0.214137288408357	-3.71421809291621	0.000203832951587409	0.000664800472699514	3.69072560670944	Not Significant	EPB41L3
ENSG00000082438	5174.02675132382	-0.899666427818898	0.161359780539531	-5.57553080954082	2.46776225055839e-08	1.65855982845613e-07	7.60769668347357	Not Significant	COBLL1
ENSG00000082458	283.964826142616	0.666123932834113	0.257535854320064	2.58652891106284	0.0096948036914006	0.0214959307681055	2.01346098045888	Not Significant	DLG3
ENSG00000082482	5.66505717905877	0.31741901972394	0.47951923349404	0.66195263412283	0.508001578000227	0.605933430482605	0.294134938669375	Not Significant	KCNK2
ENSG00000082497	18.1525110803921	1.03499193075784	0.281555301077283	3.67598097708611	0.000236937178986208	0.000763301654108273	3.62536678663197	Significant	SERTAD4
ENSG00000082512	159.571812519259	1.02746898221348	0.181197288940574	5.67044346094189	1.42428368114527e-08	9.95521040240308e-08	7.84640350165006	Significant	TRAF5
ENSG00000082515	1048.67414899901	0.227212091477843	0.0934295311157466	2.43190872055601	0.015019491888185	0.0316818019277192	1.82334475933518	Not Significant	MRPL22
ENSG00000082516	686.796860358691	0.204387214527282	0.0808259442034246	2.52873277932734	0.0114475147152901	0.0248873402397955	1.94128878953294	Not Significant	GEMIN5
ENSG00000082556	2.2334826399703	-0.129525380436414	0.739182668409361	-0.17522783741012	0.860900611627486	0.899510308433398	0.0650469836371917	Not Significant	OPRK1
ENSG00000082641	11222.2713671667	0.269303716831273	0.105740271675585	2.54684154451113	0.0108702779592204	0.0237859038889816	1.96375935061359	Not Significant	NFE2L1
ENSG00000082684	124.157993309614	2.39670937408914	0.167362891307796	14.3204348070288	1.63099566156861e-46	4.75207483700814e-44	45.787547194177	Significant	SEMA5B
ENSG00000082701	1618.8000670532	0.272584489744743	0.0689666273055925	3.95241148355589	7.73675518248617e-05	0.000276083415377673	4.11144114549441	Not Significant	GSK3B
ENSG00000082781	6132.86150559668	0.476104895113161	0.107101177480348	4.44537498386067	8.77386915615751e-06	3.75139744023387e-05	5.05680884647341	Not Significant	ITGB5
ENSG00000082805	1241.02718605421	0.0264663726249724	0.0997597240572385	0.265301181163923	0.790777454666508	0.846222409548327	0.10194572106487	Not Significant	ERC1
ENSG00000082898	3049.23454022763	0.481102020197649	0.0685712041109184	7.01609409424158	2.28156433110969e-12	2.7802589311386e-11	11.6417672813283	Not Significant	XPO1
ENSG00000082929	8.97181900926483	1.01602601044015	0.4397244563039	2.31059700199608	0.0208551250042255	0.0422921744269912	1.68078720267825	Significant	LINC01587
ENSG00000082996	2123.65066075269	-0.204910210021074	0.087146884391814	-2.35131997490346	0.0187069394030931	0.0384469450454648	1.72799726055321	Not Significant	RNF13
ENSG00000083067	38.0775894075956	1.63037532754928	0.360690766420219	4.52014711585333	6.17966727754557e-06	2.72135919693765e-05	5.20903490734095	Significant	TRPM3
ENSG00000083093	285.918839711635	0.457046446002042	0.0898469402442603	5.0869450285063	3.63877247529767e-07	2.01096275843476e-06	6.43904509907492	Not Significant	PALB2
ENSG00000083097	351.135332425303	-0.767474652513585	0.147171047969372	-5.21484804995956	1.83967974909244e-07	1.07434241179846e-06	6.73525777226604	Not Significant	DOP1A
ENSG00000083099	879.724689975674	0.0264549030191491	0.0878250034818677	0.301222908856599	0.763244521869297	0.824817033044221	0.117336304134408	Not Significant	LYRM2
ENSG00000083123	2452.84650067595	-1.19322519909222	0.168480155140695	-7.08228929452121	1.41792259470216e-12	1.77602767758569e-11	11.8483474769183	Significant	BCKDHB
ENSG00000083168	1114.99529908843	-0.277392561637493	0.126715390917462	-2.18909920593764	0.028589630245769	0.0557939435058179	1.54379146140524	Not Significant	KAT6A
ENSG00000083223	1883.98271407255	-0.679306198226808	0.11972807583308	-5.67374188134344	1.39711595921268e-08	9.77376751825594e-08	7.85476754638675	Not Significant	TUT7
ENSG00000083290	310.640408859714	-0.125427729441379	0.187624352858278	-0.668504527960298	0.503811592551498	0.601858684347399	0.297731843739009	Not Significant	ULK2
ENSG00000083307	48.7291404002831	-2.26384003956886	0.410087593206489	-5.52038168691673	3.38264088334421e-08	2.22218136925117e-07	7.47074410645693	Significant	GRHL2
ENSG00000083312	2565.73015446768	0.147739295350262	0.0900732573994712	1.64021264041828	0.100960961995201	0.163275251119452	0.995846519953971	Not Significant	TNPO1
ENSG00000083444	9160.63475763041	0.285914170934366	0.100246752809251	2.8521040624468	0.00434308801229709	0.0105466143118862	2.36220136960906	Not Significant	PLOD1
ENSG00000083454	29.8965403910702	1.29669410447261	0.378746765659393	3.42364403354069	0.000617874985427518	0.00182623788189649	3.20909938677393	Significant	P2RX5
ENSG00000083457	224.96507975675	0.462775890105445	0.134191666800447	3.4486186895169	0.000563461775920248	0.00167788666966189	3.24913554025669	Not Significant	ITGAE
ENSG00000083520	1206.47806301654	-0.260262569956989	0.0957373721446896	-2.71850547102598	0.0065577571243994	0.015196648263127	2.18324467206531	Not Significant	DIS3
ENSG00000083535	355.545393004169	0.0960016871133944	0.113442323277237	0.846259882026393	0.397407782728025	0.499264464173059	0.400763632035618	Not Significant	PIBF1
ENSG00000083544	518.666136615524	-0.0496974058286302	0.0917134983744517	-0.541876678018797	0.587903464029104	0.677887404811938	0.230693980865021	Not Significant	TDRD3
ENSG00000083622	0.212476314694761	-0.834157883431544	0.918712214142909	-0.907964290220907	0.363897088712887	NA	0.439021418887482	Not Significant	NA
ENSG00000083635	228.58336313759	-0.10769268397766	0.0982703280605756	-1.09588200327648	0.273130415796121	0.370152144538314	0.563629934144812	Not Significant	NUFIP1
ENSG00000083642	846.57797638003	0.0858275386281771	0.0921728255595534	0.931158810713939	0.351771420707455	0.45319840326255	0.453739447235659	Not Significant	PDS5B
ENSG00000083720	172.171639991975	2.00656949608934	0.31258801458551	6.41921443709236	1.36979345049729e-10	1.30449028217116e-09	9.86334491464801	Significant	OXCT1
ENSG00000083750	241.941453239575	0.386430313739799	0.11270131592411	3.42880036999756	0.000606255274503874	0.00179435360416672	3.2173444699518	Not Significant	RRAGB
ENSG00000083782	0.304302438599775	0.0334492281437275	0.694367454371	0.048172229175153	0.961578982392285	NA	0.0170150377818597	Not Significant	EPYC
ENSG00000083799	1393.39295018026	-0.306889995354303	0.0836375184944744	-3.66928623515507	0.000243228624635179	0.000781623305775668	3.61398531595536	Not Significant	CYLD
ENSG00000083807	31739.9142341119	-1.42567390733343	0.264972502035892	-5.38045984537792	7.42958104689301e-08	4.61810648928631e-07	7.1290356753582	Significant	SLC27A5
ENSG00000083812	207.402425681958	0.314297477955235	0.0807316726517209	3.89311242579012	9.89662592846919e-05	0.000345234364310886	4.00451284483774	Not Significant	ZNF324
ENSG00000083814	129.71504579367	0.64038606323781	0.165614837487703	3.86671914758459	0.000110309339663631	0.000381463584838983	3.95738771518756	Not Significant	ZNF671
ENSG00000083817	102.166943920625	0.445071511712745	0.108792498590523	4.09101286834048	4.29493296650887e-05	0.000160841161498221	4.36704361006382	Not Significant	ZNF416
ENSG00000083828	145.432799461991	-0.130180919266997	0.106205713664143	-1.22574308646586	0.220295370613166	0.311415883425142	0.656994629214559	Not Significant	ZNF586
ENSG00000083838	98.093249119303	0.430951016449128	0.0974761035673007	4.42109399819808	9.82024397309828e-06	4.15593444561596e-05	5.00787772251304	Not Significant	ZNF446
ENSG00000083844	576.771987917654	-0.105835264474328	0.103219875790017	-1.02533803363251	0.305203715677724	0.404598842791166	0.515410183402251	Not Significant	ZNF264
ENSG00000083845	16754.4623091361	0.750710718493033	0.145988713479203	5.14225175770166	2.71465007047927e-07	1.53486884491906e-06	6.56628614480605	Not Significant	RPS5
ENSG00000083857	4988.93664757576	1.23785171561282	0.223765709677623	5.53190977025114	3.16762847712102e-08	2.09283498628337e-07	7.49926576136223	Significant	FAT1
ENSG00000083896	1795.02483912456	-0.257601160333059	0.0641244552644492	-4.01720621673451	5.88921854156371e-05	0.000214606441524182	4.22994232925409	Not Significant	YTHDC1
ENSG00000083937	1385.45934247773	-0.285850476139436	0.0776393746428487	-3.68177200620671	0.000231618498003405	0.000748179568910119	3.6352267590206	Not Significant	CHMP2B
ENSG00000084070	3869.6954953237	-0.125886312228011	0.0881573318874627	-1.42797325568691	0.153299556498511	0.231308246557728	0.81445910157438	Not Significant	SMAP2
ENSG00000084072	1243.61271746205	-0.0346036272657504	0.0858070469151583	-0.40327255755538	0.686747727544405	0.762003233832422	0.163202768990121	Not Significant	PPIE
ENSG00000084073	2542.67249344689	0.429448291972365	0.0773735340934724	5.55032540524209	2.85138353190323e-08	1.89824196799675e-07	7.54494436298288	Not Significant	ZMPSTE24
ENSG00000084090	5377.02456969227	0.155020456583738	0.0604228204214176	2.56559451383685	0.0102999156353205	0.0226805727215837	1.98716633250501	Not Significant	STARD7
ENSG00000084092	507.289251181781	0.559397221287598	0.0952295049135401	5.87420066706721	4.24888451193527e-09	3.243937063279e-08	8.37172507321994	Not Significant	NOA1
ENSG00000084093	942.873025406552	-0.171870728661627	0.0927639411287289	-1.8527751901261	0.0639145876804762	0.110887918039498	1.19440000841283	Not Significant	REST
ENSG00000084110	7714.23793804531	-0.543934487977276	0.354906084832466	-1.53261527830395	0.125370674803286	0.195865561751271	0.901804036555515	Not Significant	HAL
ENSG00000084112	1144.15188103204	0.300856684042959	0.0989530649598403	3.04039783067923	0.00236265837257114	0.00613346720399128	2.6265990704257	Not Significant	SSH1
ENSG00000084207	1352.9834987055	-0.412064111051176	0.220871034620989	-1.86563218557957	0.0620928433827025	0.108203278616304	1.20695845229537	Not Significant	GSTP1
ENSG00000084234	29209.3581183437	-0.10444994108849	0.0804002511474262	-1.29912456239676	0.193901184952585	0.280805938677752	0.712419536889337	Not Significant	APLP2
ENSG00000084444	221.532757507062	-0.221852396856819	0.141464227455968	-1.56825793238699	0.116820949228759	0.184595022182406	0.932479269221668	Not Significant	FAM234B
ENSG00000084453	395.699032593902	0.0935147389051464	0.374090170809548	0.249979139261468	0.802603481041185	0.855114451667039	0.0954989609818221	Not Significant	SLCO1A2
ENSG00000084463	2266.35487272509	0.02171143104706	0.0720856992694304	0.301189157726146	0.763270257077459	0.824817033044221	0.117321660766325	Not Significant	WBP11
ENSG00000084623	5965.56863453964	0.0200140805953767	0.0870183563087143	0.229998375565414	0.818093031994767	0.867263546589791	0.0871973063719676	Not Significant	EIF3I
ENSG00000084628	9.23761221544442	-0.0164129960307152	0.725847028115757	-0.0226121970538642	0.981959614473953	0.987271299521314	0.00790637328410714	Not Significant	NKAIN1
ENSG00000084636	315.885040407748	0.321425486926108	0.271343165934661	1.18457189006008	0.236186756646803	0.329402557105277	0.626744457596595	Not Significant	COL16A1
ENSG00000084652	3031.65471542506	0.240798018340069	0.0872155902265414	2.76095154220248	0.0057633226934784	0.0135350823636471	2.23932706320998	Not Significant	TXLNA
ENSG00000084674	289020.2324675	-0.78202242541873	0.189301299773515	-4.13109908043084	3.61032918564921e-05	0.000137076374962528	4.44245319781923	Not Significant	APOB
ENSG00000084676	1582.92474982196	-0.194570371399095	0.0922163298700584	-2.10993401790402	0.0348640396279548	0.0660382983253888	1.4576222934599	Not Significant	NCOA1
ENSG00000084693	667.023180360645	0.835777080652104	0.104245965199908	8.01735663389344	1.08045076708455e-15	2.01283745727427e-14	14.9663950178327	Not Significant	AGBL5
ENSG00000084710	24.6550405280854	0.75574021008773	0.16607555930471	4.55058055051388	5.34981015055495e-06	2.38185861893031e-05	5.27166162957304	Not Significant	EFR3B
ENSG00000084731	123.409115412304	0.270231638701251	0.185875545821279	1.45383104327818	0.14599315455699	0.222159912084299	0.835667507282845	Not Significant	KIF3C
ENSG00000084733	3990.18017460154	0.512769562375565	0.0925455165678471	5.54072829665003	3.01216263748109e-08	1.99705518365674e-07	7.52112158271911	Not Significant	RAB10
ENSG00000084734	3138.48837195914	-1.33719253347512	0.230226992617207	-5.80814837684319	6.31675253409766e-09	4.68877883188553e-08	8.19950613674834	Significant	GCKR
ENSG00000084754	16113.1977570377	-0.20513412329299	0.0935714581554832	-2.19227238023937	0.0283598448429674	0.0554056869678874	1.54729614951251	Not Significant	HADHA
ENSG00000084764	814.655746481653	-0.130003954467304	0.141140162424878	-0.921098234788402	0.35699914176601	0.458654480747409	0.447332827940284	Not Significant	MAPRE3
ENSG00000084774	965.988069050464	1.22977604387881	0.116753431242228	10.5331040877711	6.07959677411727e-26	3.40173424345548e-24	25.2161252241126	Significant	CAD
ENSG00000085063	7820.42191647151	0.354319900472102	0.120494244217942	2.94055456982021	0.00327625286998505	0.00819658807675303	2.48462258560486	Not Significant	CD59
ENSG00000085117	2278.7017991284	-0.603148734574592	0.138983792568665	-4.33970553995788	1.42673765302163e-05	5.84447402613964e-05	4.84565587714436	Not Significant	CD82
ENSG00000085185	491.576771958191	0.9052375692325	0.142559167990819	6.34990777507061	2.15444048423525e-10	1.99133351530872e-09	9.66666549866321	Not Significant	BCORL1
ENSG00000085224	1386.59522078587	0.273734490858917	0.100306225815809	2.7289880426921	0.00635290074331109	0.0147674234844695	2.19702792995815	Not Significant	ATRX
ENSG00000085231	522.700816984992	0.267681598714536	0.107964152434363	2.47935627408619	0.0131619763375787	0.0281864307200129	1.88067889430401	Not Significant	AK6
ENSG00000085265	240.669100979383	-1.50632688814346	0.235756397700833	-6.38933620819461	1.66607386252141e-10	1.56362434091135e-09	9.77830574880294	Significant	FCN1
ENSG00000085274	419.077136014713	-0.132981137877135	0.0661081327642445	-2.01157001894719	0.0442652824629454	0.0810865760483781	1.35393676014182	Not Significant	MYNN
ENSG00000085276	195.909314593882	1.17055231752867	0.18968980217544	6.17087636817739	6.79125106788656e-10	5.83672205119637e-09	9.16805021366782	Significant	MECOM
ENSG00000085365	1157.07717375277	0.0720528180213443	0.0957812317317627	0.752264475185804	0.451892026917418	0.552671451590065	0.344965321196606	Not Significant	SCAMP1
ENSG00000085377	1082.45067607728	-0.473035626855895	0.0845322209179023	-5.59592096030822	2.19453670132383e-08	1.48885067039047e-07	7.65865715163872	Not Significant	PREP
ENSG00000085382	132.327547190624	-0.00422015665287069	0.121210562211444	-0.0348167401905857	0.972225871982428	0.979952531502328	0.0122328260616194	Not Significant	HACE1
ENSG00000085415	1084.6798088402	-0.174188259740976	0.0877314246911261	-1.98547168650499	0.0470920171844397	0.0854515473131327	1.32705270617422	Not Significant	SEH1L
ENSG00000085433	185.985841912227	0.0810338739475621	0.123159639114176	0.657958033414168	0.510565098162214	0.608273257189426	0.291948876554155	Not Significant	WDR47
ENSG00000085449	896.95963136915	-0.173149189711227	0.0711654976680478	-2.4330496572775	0.0149722473855276	0.0316048203573754	1.82471300567718	Not Significant	WDFY1
ENSG00000085465	419.806849184421	-0.232660210770134	0.236302349442318	-0.984586955310518	0.324826999797446	0.425080559225287	0.488347879136221	Not Significant	OVGP1
ENSG00000085491	247.961539489953	0.292343206045342	0.213103134478834	1.37183907106903	0.170113541264094	0.251964370873463	0.769261114593167	Not Significant	SLC25A24
ENSG00000085511	619.376328396408	-0.0633386027435709	0.0789875261156816	-0.801881079941761	0.422621751509197	0.524296638830137	0.37404815442683	Not Significant	MAP3K4
ENSG00000085514	160.928504236323	-0.623605316510253	0.16433219189327	-3.79478487644873	0.00014777152560124	0.000496269876372764	3.83040924297517	Not Significant	PILRA
ENSG00000085552	985.377753688591	-0.468875315160907	0.34745007784288	-1.34947534929877	0.177184332929712	0.260599322901442	0.751574682127204	Not Significant	IGSF9
ENSG00000085563	2941.70137439897	0.0375366482275636	0.215426033797531	0.174243788301105	0.861673873765958	0.900051506732926	0.0646570748057208	Not Significant	ABCB1
ENSG00000085644	215.829977770736	0.975811964122976	0.131773867252039	7.40520092847073	1.3095204193837e-13	1.87311808417905e-12	12.8828877252215	Not Significant	ZNF213
ENSG00000085662	935.842829770699	0.650291019358415	0.231829685918687	2.80503774476277	0.00503106878836997	0.0120160841654733	2.29833974464896	Not Significant	AKR1B1
ENSG00000085719	3618.3182309491	0.277918187963655	0.0928790459975151	2.99225928710648	0.00276920955187777	0.00707081999978517	2.55764417903928	Not Significant	CPNE3
ENSG00000085721	1727.41017002806	-0.572397842725824	0.0994838499636768	-5.75367602816755	8.73234303123295e-09	6.31937135764387e-08	8.05886921230721	Not Significant	RRN3
ENSG00000085733	4700.50425564605	0.566628977325017	0.0733192615381301	7.72824173945531	1.09042131724232e-14	1.791936779519e-13	13.9624056668302	Not Significant	CTTN
ENSG00000085741	289.312211632418	-1.66181244699704	0.326022696673416	-5.09722931548449	3.44660726579753e-07	1.9122787027476e-06	6.46260820078533	Significant	WNT11
ENSG00000085760	1626.87628551309	0.2783443732481	0.0743578158104961	3.74331023866371	0.000181611768220795	0.000598787460090605	3.74085601315105	Not Significant	MTIF2
ENSG00000085788	529.771529551094	-0.106874972977511	0.116332618963755	-0.918701684269735	0.358251628625334	0.459971254173327	0.445811826607135	Not Significant	DDHD2
ENSG00000085831	324.544094876637	3.28697690271411	0.307314826927024	10.6957966707368	1.0650045104595e-26	6.30829869464662e-25	25.9726485529168	Significant	TTC39A
ENSG00000085832	2038.49691000171	-0.152850534965122	0.0648985952189036	-2.35522100978544	0.0185116919643185	0.0380989327871977	1.73255388501882	Not Significant	EPS15
ENSG00000085840	95.5285029727183	3.01517787417127	0.236630238728294	12.7421494834115	3.44763336849123e-37	4.99999599867152e-35	36.4624789245489	Significant	ORC1
ENSG00000085871	5478.5994896939	-0.364719555973436	0.135772906552573	-2.68624694892432	0.007225966024412	0.0165588441292077	2.1411040847615	Not Significant	MGST2
ENSG00000085872	920.553925559502	0.0218514695242372	0.129172482477908	0.169165050520527	0.865666819200917	0.903209474982935	0.0626492285657807	Not Significant	CHERP
ENSG00000085978	961.371683285295	-0.0858972431678985	0.0594433169352451	-1.44502776084099	0.14845008814245	0.225209883695232	0.828419540204898	Not Significant	ATG16L1
ENSG00000085982	1556.46046400561	0.160682269511714	0.0750288333338543	2.14160693125441	0.0322251255125707	0.0617668929178006	1.49180538245212	Not Significant	USP40
ENSG00000085998	2601.19720687745	0.486214026369939	0.084371672553968	5.76276387147515	8.27475272065339e-09	6.01109114417456e-08	8.08224497563809	Not Significant	POMGNT1
ENSG00000085999	35.7284001101738	3.08927131834657	0.2737331029426	11.285705985638	1.54396952463438e-29	1.16395147776691e-27	28.8113612761594	Significant	RAD54L
ENSG00000086015	918.290282054082	1.0831286057107	0.116676783375017	9.28315449209262	1.64533697784273e-20	5.41320887084555e-19	19.7837451417079	Significant	MAST2
ENSG00000086061	9064.20728770918	-0.40851883761948	0.106941692879552	-3.82001468856113	0.000133443726976649	0.000452522132132936	3.87470183703915	Not Significant	DNAJA1
ENSG00000086062	8477.86325333857	-0.761257545761184	0.110058617430249	-6.91683725941445	4.6183811083466e-12	5.38633477912143e-11	11.3355102320029	Not Significant	B4GALT1
ENSG00000086065	2010.37359237288	0.0199029256110926	0.0821740423368424	0.242204533756631	0.808621682196232	0.859911673809955	0.0922546177736373	Not Significant	CHMP5
ENSG00000086102	1799.79403657158	-0.215487476303376	0.0674074088494443	-3.19679216248575	0.00138965015879333	0.00379487256485138	2.85709451861535	Not Significant	NFX1
ENSG00000086159	50.9042747875369	1.47765886058123	0.502902382195544	2.93826180367281	0.00330058175598996	0.00825234747355788	2.48140950522855	Significant	AQP6
ENSG00000086189	211.492922951964	-0.018922383928708	0.119610768963245	-0.158199667912198	0.874299465426588	0.909479543626931	0.0583397871524447	Not Significant	DIMT1
ENSG00000086200	532.952133799271	0.400492565515748	0.0654209715859992	6.12177648553079	9.25377736869118e-10	7.79771792289843e-09	9.03368095315166	Not Significant	IPO11
ENSG00000086205	927.18955722297	-1.20938660019047	0.211421942291106	-5.72025111057428	1.0636673356242e-08	7.57710689458641e-08	7.97319417739126	Significant	FOLH1
ENSG00000086232	7298.06907010939	0.177472247548674	0.0655798201626322	2.70620210773007	0.00680576119109543	0.015706088388841	2.16712329403085	Not Significant	EIF2AK1
ENSG00000086288	4.01853768077244	0.166630307420411	0.314234600416919	0.530273582856025	0.595922259852902	0.684668080780941	0.224810391801717	Not Significant	NME8
ENSG00000086289	794.807026545261	0.642593785637131	0.161243058401021	3.98524930009057	6.74093148255384e-05	0.000242987589252423	4.17128008717659	Not Significant	EPDR1
ENSG00000086300	1430.33798762595	-0.381175814857453	0.192650955388529	-1.9785825307158	0.0478630281054997	0.0865979408089492	1.31999982874999	Not Significant	SNX10
ENSG00000086475	2255.5529531681	0.258324181938133	0.0774707413227844	3.33447411922673	0.00085460852880468	0.00245569919414235	3.06823277733403	Not Significant	SEPHS1
ENSG00000086504	2748.18817861643	0.255664978997163	0.134956013617095	1.8944319126271	0.0581677038921649	0.102334502681777	1.23531807917299	Not Significant	MRPL28
ENSG00000086506	0.692161089971957	-0.143588715846325	0.565101930003249	-0.254093479817878	0.799423340459627	0.852902223913432	0.0972231759597744	Not Significant	HBQ1
ENSG00000086544	1303.35528789099	-0.170943408736693	0.173862327833092	-0.98321131936528	0.325503444901565	0.425802164444506	0.4874444108014	Not Significant	ITPKC
ENSG00000086548	82.6894374851757	-3.18124624998736	0.625943857493529	-5.08231882444864	3.72854888306374e-07	2.05846704382322e-06	6.4284601587271	Significant	CEACAM6
ENSG00000086570	5.19255206224238	0.275673219013864	0.295558303596371	0.932720264189691	0.350964419338227	0.45241102817241	0.454736909939669	Not Significant	FAT2
ENSG00000086589	1334.4324568256	0.310507310513759	0.0771230811278671	4.02612688669622	5.67030988502844e-05	0.0002075544210785	4.24639320606647	Not Significant	RBM22
ENSG00000086598	11776.7507402687	-0.0353747543650671	0.0833115840515726	-0.424607871375593	0.671122553944828	0.748724499538779	0.173198165908497	Not Significant	TMED2
ENSG00000086619	1744.60549917146	0.40055561298017	0.171443880510472	2.33636576463109	0.0194721866504978	0.0398122384918289	1.71058527616759	Not Significant	ERO1B
ENSG00000086666	2844.40843780011	-0.277367898771249	0.0724660856046034	-3.82755459270493	0.000129422684580312	0.000440224972866203	3.88798959596549	Not Significant	ZFAND6
ENSG00000086696	5052.27101793566	-1.02960193728016	0.234828849856692	-4.38447804819763	1.16264205568875e-05	4.84736453822739e-05	4.93455397157126	Significant	HSD17B2
ENSG00000086712	585.399716551589	0.112800753565291	0.103420490258976	1.09070024018283	0.275404804901735	0.372509309535703	0.560028487012624	Not Significant	TXLNG
ENSG00000086717	3.82507362076239	2.02117907389062	0.372219565655768	5.430072087505	5.63312930988751e-08	3.56728088919272e-07	7.24925027931213	Significant	PPEF1
ENSG00000086730	322.09732609355	0.123080173858771	0.173854604065648	0.70794888936215	0.478976997786931	0.57878475136105	0.319685342481209	Not Significant	LAT2
ENSG00000086758	5780.41137819705	0.292544675758763	0.0834238303081234	3.50672792987637	0.000453652727361615	0.00137838997140192	3.34327647379907	Not Significant	HUWE1
ENSG00000086827	610.525693794917	0.164215119678094	0.0735886879165513	2.23152666975544	0.0256462629370847	0.0507853165349166	1.59097590946227	Not Significant	ZW10
ENSG00000086848	303.710323350517	0.191428757513745	0.122237773966312	1.56603602390945	0.117340183879259	0.185261613300094	0.930553235553085	Not Significant	ALG9
ENSG00000086967	2.66716064071844	0.81451152126494	0.411917986079246	1.97736333151581	0.0480005756861551	0.0868225178001087	1.31875355396147	Not Significant	MYBPC2
ENSG00000086991	39.7200655672422	3.07921974970132	0.215701624073901	14.2753665528562	3.11644854716096e-46	8.84114583015199e-44	45.5063400389528	Significant	NOX4
ENSG00000087008	1159.99584809012	-0.442404959232883	0.105324637789766	-4.20039383487791	2.66451087382185e-05	0.000103797815189439	4.57438250307134	Not Significant	ACOX3
ENSG00000087053	415.100995850617	0.545763235154587	0.13278897182374	4.11000422443979	3.95651879132349e-05	0.00014908280814423	4.40268676726777	Not Significant	MTMR2
ENSG00000087074	2352.63355278192	-1.02556857825661	0.163028364546371	-6.29073708191989	3.15962087406415e-10	2.85354087372546e-09	9.50036502566637	Significant	PPP1R15A
ENSG00000087076	1507.70962075313	0.919481999481545	0.303837282765309	3.02623164317782	0.00247622518455839	0.0063959427117485	2.60620986370513	Not Significant	HSD17B14
ENSG00000087077	2681.23519558201	0.344005416081556	0.157111312948458	2.1895648990879	0.0285558070035789	0.0557380260910584	1.54430556191319	Not Significant	TRIP6
ENSG00000087085	225.62863141334	1.08380097736752	0.371226037551512	2.91951767315655	0.00350573515318863	0.00870806302528983	2.45522089652898	Significant	ACHE
ENSG00000087086	417508.591372265	0.381869497325676	0.20877138671839	1.82912756066892	0.0673805010763576	0.116060544594721	1.17146576370385	Not Significant	FTL
ENSG00000087087	2698.96283705683	0.135005093042311	0.0548609218844205	2.46086081686224	0.0138604124217157	0.0295276726256971	1.85822384693846	Not Significant	SRRT
ENSG00000087088	1657.21902164967	0.788825887917335	0.136535643175902	5.77743561731405	7.58477302013481e-09	5.55226673255274e-08	8.12005741126195	Not Significant	BAX
ENSG00000087095	774.632296212042	0.147620718559594	0.0718171839320483	2.05550692017205	0.0398300679533058	0.0739517945382974	1.39978895264865	Not Significant	NLK
ENSG00000087111	734.488541300167	0.438344964092431	0.119322719029229	3.67360857729914	0.000239148987565757	0.000769660404703367	3.62133145336837	Not Significant	PIGS
ENSG00000087116	804.384039944071	-1.09261673883819	0.191244554404471	-5.71319137551687	1.10876866936053e-08	7.87583736784294e-08	7.95515905448198	Significant	ADAMTS2
ENSG00000087128	0.601161618787044	-0.878310945762611	0.829088015242556	-1.05936996991285	0.289431320463679	0.387742775159101	0.538454474016769	Not Significant	TMPRSS11E
ENSG00000087152	1364.19549527846	0.644240669414436	0.0746331104285641	8.63210263802523	6.02342959406072e-18	1.454844932797e-16	17.2201561616216	Not Significant	ATXN7L3
ENSG00000087157	361.484204158652	0.45340502234008	0.085187431597057	5.32244033937682	1.02384368201353e-07	6.21473883633623e-07	6.98976634533399	Not Significant	PGS1
ENSG00000087191	4366.59672294889	0.262719267275985	0.106237229392718	2.47294916083339	0.0134003204266744	0.0286399526116228	1.87288481671932	Not Significant	PSMC5
ENSG00000087206	480.615530557972	0.32588508968027	0.0657693362509823	4.95497002488607	7.23414406016361e-07	3.78513918540287e-06	6.14061284698287	Not Significant	UIMC1
ENSG00000087237	1039.95482884137	-2.46457986935928	0.27716472724371	-8.89211226070689	5.99580727414945e-19	1.66019180696291e-17	18.2221523353165	Significant	CETP
ENSG00000087245	1095.3196130642	0.347913589879119	0.252461439706292	1.37808605656323	0.168176720018742	0.249621520130623	0.774234121898	Not Significant	MMP2
ENSG00000087250	40.8188946589068	4.97167627477216	0.626511336483149	7.93549291969737	2.09660953108316e-15	3.77751804149083e-14	14.6784824442538	Significant	MT3
ENSG00000087253	301.453449848546	0.71549359808236	0.189065659996521	3.78436569652853	0.000154101095360788	0.000515279520788178	3.81219427427668	Not Significant	LPCAT2
ENSG00000087258	1042.80620655112	-2.64914721449068	0.286617948537059	-9.24278199607637	2.4016997544851e-20	7.77511228826854e-19	19.6194812863255	Significant	GNAO1
ENSG00000087263	895.817150866817	-0.130056298079072	0.080404140287446	-1.61753235112171	0.10576341826722	0.169835884318776	0.975664521260469	Not Significant	OGFOD1
ENSG00000087266	1671.3435505015	-0.0809732591786411	0.136710655246914	-0.592296621155056	0.553651978099495	0.646904101438483	0.256763144089381	Not Significant	SH3BP2
ENSG00000087269	1098.46540892982	-0.17430506276107	0.0827726466809485	-2.10582927755032	0.0352191846833712	0.0666251551149338	1.45322070207719	Not Significant	NOP14
ENSG00000087274	5877.8151837639	0.210396378958902	0.0635584104625649	3.31028383856174	0.000932014083674416	0.00265166500549364	3.03057752496805	Not Significant	ADD1
ENSG00000087299	573.717473635516	-0.513722854241869	0.134156525289796	-3.82927966516843	0.000128518890904566	0.000437564949020377	3.89103303098938	Not Significant	L2HGDH
ENSG00000087301	401.348024279385	0.0831107714119234	0.127208801593975	0.6533413597999	0.513536234032403	0.610980220904313	0.289428908083921	Not Significant	TXNDC16
ENSG00000087302	2900.30555269144	0.149974560811711	0.0842948036230511	1.77916733138576	0.075212332559786	0.1273567080652	1.12371094234013	Not Significant	RTRAF
ENSG00000087303	215.009818264659	0.167255214384691	0.210267018182201	0.795441985293959	0.426356445359674	0.527942177784563	0.370227167269675	Not Significant	NID2
ENSG00000087338	855.371552119759	0.331265949217431	0.0921729887822563	3.59395907189245	0.000325691019753071	0.00102055743337216	3.48719421602971	Not Significant	GMCL1
ENSG00000087365	6329.9563664351	0.255401750893861	0.0549955255064497	4.64404601177796	3.41651421379436e-06	1.56996116527229e-05	5.46641676813327	Not Significant	SF3B2
ENSG00000087448	515.5104835113	0.2574942298472	0.0994706845995745	2.58864439190058	0.00963545412696982	0.0213789943688482	2.01612781186589	Not Significant	KLHL42
ENSG00000087460	21635.1523801849	0.0363933601814908	0.0991337010341567	0.367113905784184	0.713534055086893	0.784686637210061	0.146585294331576	Not Significant	GNAS
ENSG00000087470	1217.63304684299	0.481110832340075	0.0844045898247249	5.70005533276274	1.1976854678441e-08	8.46282405845446e-08	7.92165721993901	Not Significant	DNM1L
ENSG00000087494	34.093060143089	1.81882848999989	0.40304015118534	4.5127724487268	6.39856606085065e-06	2.80705186261091e-05	5.19391734189659	Significant	PTHLH
ENSG00000087495	16.3350164319021	-3.82212310831647	0.223600854953581	-17.0935084711994	1.65886119734497e-65	2.98051277685187e-62	64.7801899513771	Significant	PHACTR3
ENSG00000087502	1073.03272719237	-0.0527366625234009	0.101192626743586	-0.521151236216364	0.602261420993365	0.690161456181221	0.220214955501698	Not Significant	ERGIC2
ENSG00000087510	20.0056359613848	2.03721665542921	0.525927459987527	3.87356966581955	0.000107252728930622	0.000371974317034343	3.96959164884549	Significant	TFAP2C
ENSG00000087586	411.190631412827	2.49351597515398	0.187698613007608	13.2846798130198	2.8407095276276e-40	5.19047383237312e-38	39.5465731721193	Significant	AURKA
ENSG00000087589	94.7026914972039	-0.849529815602266	0.186743492746448	-4.54918028525749	5.38552893030441e-06	2.39677158572967e-05	5.26877163679835	Not Significant	CASS4
ENSG00000087842	1057.66901720041	0.96099753386874	0.20048613056398	4.79333673189958	1.64029958811018e-06	8.03771651198052e-06	5.78507682415924	Not Significant	PIR
ENSG00000087884	230.372873571371	-0.188379521090934	0.113404804872456	-1.66112468781901	0.0966884071314465	0.15759498916632	1.01462559438297	Not Significant	AAMDC
ENSG00000087903	205.891776071291	-1.02189450513984	0.251229458674789	-4.06757436221943	4.75050512668081e-05	0.000176593202645959	4.32326020888743	Significant	RFX2
ENSG00000087995	626.501375763392	0.327590651336492	0.0698790417911103	4.68796713492095	2.75932317110764e-06	1.29708242262779e-05	5.55919743210165	Not Significant	METTL2A
ENSG00000088002	39.2258285542951	2.71248029597009	0.494002094744827	5.49082751839584	4.00054893169658e-08	2.5954213239719e-07	7.39788041325948	Significant	SULT2B1
ENSG00000088035	488.820036816241	0.518809821343432	0.0821928900252103	6.31210097593967	2.75272513417579e-10	2.50565391399885e-09	9.56023715172702	Not Significant	ALG6
ENSG00000088038	947.023748913717	0.502437326859679	0.0654020727444981	7.68228445637369	1.56276345863612e-14	2.51199468269139e-13	13.8061067522324	Not Significant	CNOT3
ENSG00000088053	5.91558014523233	-1.42554913521857	0.286311632269227	-4.97901228783497	6.39095855504855e-07	3.37342893143178e-06	6.19443399881384	Significant	GP6
ENSG00000088179	580.38641519512	-0.246987391661012	0.101949751875527	-2.42263847745862	0.0154082520033945	0.0323709417982188	1.81224662723481	Not Significant	PTPN4
ENSG00000088205	2193.35386397429	-0.0540969796711492	0.0758396562636584	-0.713307289831057	0.475655627533038	0.575588514931002	0.322707360701972	Not Significant	DDX18
ENSG00000088247	4268.55988852724	0.194470687902392	0.0739231003606136	2.63071606782886	0.00852051882576048	0.0191442336629095	2.06953395965764	Not Significant	KHSRP
ENSG00000088256	1676.90226009089	-0.0422571613523635	0.0765586876885244	-0.551957754608919	0.580977297288793	0.671721248806551	0.235840838099929	Not Significant	GNA11
ENSG00000088280	683.204270418546	0.785094066330498	0.158126176013025	4.96498483758836	6.87064375571789e-07	3.60587845289879e-06	6.16300256913292	Not Significant	ASAP3
ENSG00000088298	1768.34220047755	0.342029340094416	0.095409574578047	3.58485342385243	0.000337267566965785	0.0010522448758673	3.47202542034364	Not Significant	EDEM2
ENSG00000088305	65.0534809635826	1.27747912063074	0.173168273346042	7.37709683157695	1.61778350004907e-13	2.28974775383313e-12	12.7910795983141	Significant	DNMT3B
ENSG00000088320	19.7091349884368	0.946148290482177	0.23316756262813	4.05780409512258	4.95362934457689e-05	0.000183469224270455	4.30507649262851	Not Significant	REM1
ENSG00000088325	708.573855010698	1.98168145116037	0.184143326174547	10.7616251554073	5.22406509166203e-27	3.15797175942882e-25	26.2819914204057	Significant	TPX2
ENSG00000088340	44.1219659430961	1.93705216216855	0.330126040484212	5.8676139553468	4.42111142994544e-09	3.36747915110376e-08	8.35446853897321	Significant	FER1L4
ENSG00000088356	591.698035602164	0.635830266207239	0.0921975644993974	6.89638896276263	5.33410216534812e-12	6.16548242064058e-11	11.2729386704193	Not Significant	PDRG1
ENSG00000088367	1891.11970922724	1.26412194931709	0.33127271406457	3.81595554251021	0.000135656929772466	0.000459208788546298	3.86755801624022	Significant	EPB41L1
ENSG00000088386	1064.34591442822	-0.247920784422864	0.292024146566015	-0.848973577487432	0.395895995046804	0.497829120954502	0.402418891624585	Not Significant	SLC15A1
ENSG00000088387	928.089535287029	0.350312011709573	0.135488895409618	2.58554039170877	0.00972264802520155	0.0215498724027457	2.01221543609114	Not Significant	DOCK9
ENSG00000088448	1712.00341239866	0.137730091757267	0.115444416923689	1.19304246517447	0.232852742469753	0.325806461201622	0.632918642710993	Not Significant	ANKRD10
ENSG00000088451	708.204245487885	-0.59492856949108	0.192216937208409	-3.0950892160249	0.00196753704943009	0.00519742838484184	2.70607708097065	Not Significant	TGDS
ENSG00000088538	13.1832305419787	2.15156824612866	0.312324150624103	6.88889489278776	5.6227462124762e-12	6.46905852926691e-11	11.2500515183061	Significant	DOCK3
ENSG00000088543	226.487704919581	0.789059974545364	0.14311558121108	5.5134456211416	3.51875790735576e-08	2.3055135632454e-07	7.45361061185655	Not Significant	C3orf18
ENSG00000088682	2481.60162366858	-0.322909570818078	0.117188037184905	-2.75548237324409	0.00586056622306954	0.0137295597406948	2.23206042226263	Not Significant	COQ9
ENSG00000088726	24.683770785372	2.91847778195111	0.437019037022173	6.67814794027619	2.41980706267157e-11	2.55414426285448e-10	10.616219260035	Significant	TMEM40
ENSG00000088727	139.304059137245	0.364285665297934	0.119274665728164	3.05417469061006	0.00225680625058166	0.00588180924732544	2.64650572400381	Not Significant	KIF9
ENSG00000088756	34.6624707420116	0.894952056901899	0.256496291091748	3.48914229165901	0.000484573129695188	0.00146299286664228	3.31464067180943	Not Significant	ARHGAP28
ENSG00000088766	83.6631895591172	-0.0528438671884443	0.175170467008768	-0.301671098392398	0.762902802546793	0.824606114005743	0.117530789707628	Not Significant	CRLS1
ENSG00000088782	0	NA	NA	NA	NA	NA	NA	NA	DEFB127
ENSG00000088808	828.676355709185	-0.0155500126703282	0.0956814161820465	-0.162518629957799	0.870897458711089	0.907049295123514	0.0600329767231626	Not Significant	PPP1R13B
ENSG00000088812	8748.58100996287	0.591751958193425	0.156127197046942	3.79019139128916	0.000150531252153147	0.000504647167604948	3.82237332579347	Not Significant	ATRN
ENSG00000088826	408.332934671717	0.823606814977436	0.245083889141634	3.3605098150759	0.000777987663812067	0.00225254243825838	3.10902728936098	Not Significant	SMOX
ENSG00000088827	747.702163655569	-1.67257379391072	0.193962288145578	-8.62319067227838	6.51139024417045e-18	1.56336207785239e-16	17.1863262755007	Significant	SIGLEC1
ENSG00000088832	4242.93358938663	0.54356933262996	0.104159088219596	5.21864526582614	1.80236587068544e-07	1.05407440549435e-06	6.74415704493786	Not Significant	FKBP1A
ENSG00000088833	3019.57572374388	0.298472774051834	0.0751308210105944	3.97270747260629	7.10602958040019e-05	0.000255266136465314	4.14837298899729	Not Significant	NSFL1C
ENSG00000088836	45.1212861423985	2.29693071709057	0.328222549215695	6.99808932256243	2.59476655500555e-12	3.13475327439053e-11	11.5859017085028	Significant	SLC4A11
ENSG00000088854	317.131060413863	0.190862577665501	0.150257742224932	1.27023456388546	0.204001089137279	0.292459737744969	0.690367513921906	Not Significant	DNAAF9
ENSG00000088876	243.293898060235	0.304950518746194	0.0872321293225972	3.49585091083174	0.000472552650285487	0.00143067953299751	3.32554979677462	Not Significant	ZNF343
ENSG00000088881	373.706604902823	-0.39924656391972	0.254449043893824	-1.56906293617797	0.116633274951121	0.184334493729863	0.933177529628118	Not Significant	EBF4
ENSG00000088882	67.6339438109566	2.10679689939135	0.287905838744272	7.31765951180546	2.52333113325288e-13	3.48897187603811e-12	12.5980257538787	Significant	CPXM1
ENSG00000088888	2438.66172735459	0.926373737585851	0.113763194224078	8.14300041330751	3.85600947148995e-16	7.64605777544185e-15	15.4138619080133	Not Significant	MAVS
ENSG00000088899	613.241446881752	0.527893697208816	0.119545479882609	4.41583987723497	1.00618547774704e-05	4.24651501185137e-05	4.99732195512778	Not Significant	LZTS3
ENSG00000088926	4053.05275788095	-0.941513389537096	0.215147970935493	-4.37612023689216	1.20810389801094e-05	5.02330781249316e-05	4.9178957143966	Not Significant	F11
ENSG00000088930	2368.80708811927	0.0902008858586421	0.0848308872798016	1.06330239787695	0.287644838113486	0.385748951294918	0.541143415133855	Not Significant	XRN2
ENSG00000088970	428.16738729879	0.660482958699811	0.108720972756951	6.07502804611896	1.23966053101513e-09	1.02746953443261e-08	8.906697225879	Not Significant	KIZ
ENSG00000088986	4530.04505609858	0.688935075832654	0.0966536844297226	7.12787184366037	1.01932614237904e-12	1.29842558619425e-11	11.9916868374133	Not Significant	DYNLL1
ENSG00000088992	772.753781682899	2.87485105926368	0.328025857815902	8.76409889880428	1.88276497726661e-18	4.85570192422483e-17	17.72520388893	Significant	TESC
ENSG00000089006	2518.58096505955	-0.167367071720795	0.0697626376517039	-2.39909323033899	0.0164357294293374	0.0342668853451651	1.78421101685729	Not Significant	SNX5
ENSG00000089009	17658.238960666	0.260279281206349	0.114284626881635	2.27746538015057	0.0227584497146736	0.0456878350231072	1.64285732502274	Not Significant	RPL6
ENSG00000089012	48.6722804424355	0.548234812199993	0.312381790599884	1.75501526880676	0.0792566960754387	0.133224574208719	1.10096403578826	Not Significant	SIRPG
ENSG00000089022	848.097960412835	0.292004183366221	0.0632076745812891	4.61975836479611	3.84187206241766e-06	1.75123304257434e-05	5.41545710160633	Not Significant	MAPKAPK5
ENSG00000089041	169.880018078849	-0.178054512669766	0.239952911344025	-0.74203939294775	0.458063468542233	0.55866917962531	0.339074342677434	Not Significant	P2RX7
ENSG00000089048	657.592102139474	0.347531614492327	0.107131058575978	3.24398562948815	0.00117869692806471	0.00327465315269658	2.92859784833099	Not Significant	ESF1
ENSG00000089050	1439.96450546132	-0.232087565209482	0.13031618864121	-1.78095728266326	0.0749194294978606	0.126978378590665	1.12540553838268	Not Significant	RBBP9
ENSG00000089053	3466.4531777018	0.249996650352754	0.0525825891896491	4.75436174226974	1.99074317577714e-06	9.61939713847432e-06	5.70098476435088	Not Significant	ANAPC5
ENSG00000089057	3810.4543678776	-0.231852727118659	0.197656497433417	-1.17300837629566	0.240792446687899	0.334427059964499	0.618357140392682	Not Significant	SLC23A2
ENSG00000089060	1111.10278525302	-0.229207296585969	0.107703000226627	-2.12814216970442	0.0333252978812975	0.0635360585552368	1.47722595991484	Not Significant	SLC8B1
ENSG00000089063	5041.97462093864	-0.106974633364461	0.0928295119665779	-1.15237741854094	0.249166016141472	0.344106163123723	0.603511191582211	Not Significant	TMEM230
ENSG00000089091	37.1536801898297	0.532484470479499	0.150662355895369	3.5342900840426	0.000408872069063149	0.00125422854838009	3.38841255602933	Not Significant	DZANK1
ENSG00000089094	649.954546110569	-0.177130417819887	0.108068681475551	-1.63905412189155	0.101201988586614	0.16362413202418	0.994810953665112	Not Significant	KDM2B
ENSG00000089101	2.48445177046778	1.95773496826773	0.449161601787516	4.35864277016687	1.30871533847253e-05	5.39792918780005e-05	4.88315480751708	Significant	CFAP61
ENSG00000089116	0.148767100948905	-0.0861576736970058	1.18893855141114	-0.0724660442667504	0.942231027149511	NA	0.0258425987838831	Not Significant	LHX5
ENSG00000089123	179.345388472551	0.0788587066018985	0.101313972823679	0.778359631984226	0.436357029813179	0.537485629996497	0.360158023055848	Not Significant	TASP1
ENSG00000089127	2109.58029708361	-0.76602277329607	0.220361939853555	-3.47620271361353	0.000508567719115856	0.00152745065043888	3.29365120974187	Not Significant	OAS1
ENSG00000089154	3075.66942862976	0.566445376017272	0.0752174476972941	7.530771029308	5.04415736289587e-14	7.615924055715e-13	13.2972113731752	Not Significant	GCN1
ENSG00000089157	41838.07743451	0.543830895825796	0.130483638753493	4.16780909101708	3.07541334880694e-05	0.000118196010830381	4.51209650491568	Not Significant	RPLP0
ENSG00000089159	703.434413439166	0.224215792614409	0.0837446015309592	2.6773760757763	0.00742012959770352	0.0169270234407371	2.12958850940076	Not Significant	PXN
ENSG00000089163	97.845006269288	0.381801388102542	0.150153888325498	2.54273394022863	0.0109988944977646	0.0240429365969724	1.95865096371886	Not Significant	SIRT4
ENSG00000089169	3.06318270193015	-0.850139705680289	0.270544461508753	-3.14232899442587	0.00167609588110523	0.00449437168483743	2.77570114116883	Not Significant	RPH3A
ENSG00000089177	725.588329951782	0.0220972970763901	0.125946799544333	0.175449452914537	0.860726485354412	0.899510308433398	0.0651348331836359	Not Significant	KIF16B
ENSG00000089195	461.574672672925	0.60962077216539	0.0886702717670391	6.87514270585558	6.1927833750395e-12	7.08958609317353e-11	11.2081141114438	Not Significant	TRMT6
ENSG00000089199	5.74606329748071	0.959129487310201	0.500961605560819	1.91457683915012	0.0555464911726814	0.098429076270653	1.25534336989093	Not Significant	CHGB
ENSG00000089220	74404.2887201536	-0.640535160888044	0.132455343530178	-4.83585745819387	1.3257290101151e-06	6.61045357942221e-06	5.87754524021419	Not Significant	PEBP1
ENSG00000089225	0.713070132699232	-0.431180065959364	0.688419539975116	-0.626333276325872	0.531096364346476	0.627026061009303	0.274826671560844	Not Significant	TBX5
ENSG00000089234	671.92639206022	0.166822527872995	0.0423492768409634	3.93920605774386	8.17516947394388e-05	0.00028996836582235	4.08750323550734	Not Significant	BRAP
ENSG00000089248	10272.314431474	-0.239673078575312	0.0997951092275522	-2.40165154816166	0.0163212469991172	0.0340567423187592	1.78724666273006	Not Significant	ERP29
ENSG00000089250	9.33644255560208	-0.232803802445777	0.41691971212268	-0.558390010538225	0.576578092670883	0.667589578084957	0.239141862837327	Not Significant	NOS1
ENSG00000089280	3968.25709720478	0.450339877591949	0.0731352874231955	6.15762778077385	7.38426581280924e-10	6.31617404528071e-09	9.13169267832038	Not Significant	FUS
ENSG00000089289	1070.19498385288	0.664720853150759	0.119386639443083	5.56779934715944	2.57976645073966e-08	1.72988237162288e-07	7.58841960944225	Not Significant	IGBP1
ENSG00000089327	1068.30067430894	0.0316165345810182	0.166357471746735	0.190051785766206	0.849268550785222	0.891384665519056	0.0709549579514095	Not Significant	FXYD5
ENSG00000089335	668.420721911506	0.312722614228288	0.0990146377720812	3.15834730363943	0.00158666406492983	0.00427761774957448	2.79951501413418	Not Significant	ZNF302
ENSG00000089351	1406.04658841976	1.55113029744772	0.16153164686919	9.60264027211855	7.7922307478807e-22	2.91002926809711e-20	21.1083381953687	Significant	GRAMD1A
ENSG00000089356	0.89775974522483	0.919570024586473	0.587990154633079	1.56392078564701	0.117836172484213	0.185863229336321	0.928721372546807	Not Significant	FXYD3
ENSG00000089472	215.435202372997	0.0066000116568349	0.190678854216416	0.0346132332499967	0.972388149215988	0.97999392750995	0.0121603426726598	Not Significant	HEPH
ENSG00000089486	2102.70089547055	0.0506210084291104	0.119897130663099	0.422203668671197	0.672876363936313	0.750008426195565	0.172064726850171	Not Significant	CDIP1
ENSG00000089505	6.06607954171621	0.837332044900079	0.244879234421821	3.4193672929315	0.000627669404722039	0.00185264727736748	3.20226904019464	Not Significant	CMTM1
ENSG00000089558	9.54075246049308	1.78503526745894	0.269780329692414	6.61662497593549	3.67492204549844e-11	3.77663342464141e-10	10.4347518689795	Significant	KCNH4
ENSG00000089597	17744.2487007975	0.0673196828983523	0.069935815816699	0.962592372909417	0.335752126604969	0.436753742764703	0.47398122789267	Not Significant	GANAB
ENSG00000089639	379.244294442631	0.294324615947526	0.151817018330931	1.93867999242323	0.0525403163807082	0.093868432884128	1.27950731636186	Not Significant	GMIP
ENSG00000089682	284.046719061297	0.432045151956695	0.110969203603313	3.89337886483486	9.88575770188517e-05	0.000344929647034921	4.00499003822319	Not Significant	RBM41
ENSG00000089685	424.824562162157	3.69302927313151	0.220253967275131	16.7671407639997	4.24447376526827e-63	6.23956936557005e-60	62.3721761464111	Significant	BIRC5
ENSG00000089692	196.303879086308	-0.389627755042556	0.264052453914964	-1.47556952895439	0.140059490200237	0.214767624700861	0.853687458765029	Not Significant	LAG3
ENSG00000089693	11213.5984857557	-0.451514146954692	0.077719556653355	-5.80953065608104	6.26482222628033e-09	4.65236775247146e-08	8.20309124825178	Not Significant	MLF2
ENSG00000089723	75.8281556218571	1.93385608978904	0.167829611665351	11.5227346986008	1.01342647404055e-30	8.46905054184633e-29	29.9942077546935	Significant	OTUB2
ENSG00000089737	4129.68879457838	-0.185518079896621	0.0830113902354991	-2.23485089660968	0.0254271391487815	0.0503915134022147	1.59470250029579	Not Significant	DDX24
ENSG00000089775	340.758767193283	-0.394411724820658	0.0982550239718953	-4.01416343792735	5.96570003612064e-05	0.000217148795574764	4.22433858736897	Not Significant	ZBTB25
ENSG00000089818	760.053389324492	-0.314232425532859	0.0856608368958104	-3.66833242494538	0.000244137627420703	0.000784310619689376	3.61236528030499	Not Significant	NECAP1
ENSG00000089820	792.323381384873	1.02664619494764	0.210618841859493	4.87442712097208	1.09124660782695e-06	5.52041397524346e-06	5.96207709330179	Significant	ARHGAP4
ENSG00000089847	264.896460135772	-0.530750996685912	0.158737885822121	-3.3435685119346	0.000827082686984004	0.00238338066290205	3.08245107000519	Not Significant	ANKRD24
ENSG00000089876	613.481342130291	-0.317483616779837	0.129180276295847	-2.45767872529347	0.0139838210288926	0.0297670477124607	1.85437414296638	Not Significant	DHX32
ENSG00000089902	915.572886476981	0.0633168069943672	0.0937293644878641	0.675527966505794	0.499340389455768	0.597740960705814	0.301603304346765	Not Significant	RCOR1
ENSG00000089916	454.970328384954	0.257898014050642	0.0963893170765697	2.67558710729087	0.00745984849520229	0.0170008428006016	2.1272699926836	Not Significant	GPATCH2L
ENSG00000090006	2110.67929109701	-1.05754216802769	0.183491062274744	-5.76345329803704	8.24100645561144e-09	5.98926718608831e-08	8.08401974565406	Significant	LTBP4
ENSG00000090013	8013.20947791019	-0.0332857904832532	0.147920594887789	-0.225024720246044	0.821960043408856	0.870062179291258	0.0851492935898976	Not Significant	BLVRB
ENSG00000090020	360.723532021635	0.307066810624761	0.15039415771345	2.04174693547487	0.0411766404099417	0.0761794935929252	1.38534909023241	Not Significant	SLC9A1
ENSG00000090054	1076.56012735854	-0.0951958375066881	0.0785622494489788	-1.21172494645169	0.225617686499967	0.317524003441925	0.646626858375469	Not Significant	SPTLC1
ENSG00000090060	5023.35998190035	0.00273472656222716	0.0732211866860663	0.0373488424047567	0.970206862029291	0.978405367162123	0.0131356580433744	Not Significant	PAPOLA
ENSG00000090061	108.938316338116	0.150165740113741	0.189075239739625	0.794211554725693	0.427072282919576	0.528565485511538	0.369498613461231	Not Significant	CCNK
ENSG00000090097	788.007963803877	1.12082381689299	0.129831496156622	8.63291150508564	5.98097086793765e-18	1.44675077666396e-16	17.2232283129406	Significant	PCBP4
ENSG00000090104	882.662976400113	-0.735474221856312	0.302382950788063	-2.43226087958841	0.0150048955117937	0.0316551419273921	1.82376702448501	Not Significant	RGS1
ENSG00000090238	1500.82380507189	0.172466099991036	0.131803211196738	1.30851212519854	0.190699664662407	0.277000577356699	0.719650070642481	Not Significant	YPEL3
ENSG00000090263	1617.45921199028	0.188816756958509	0.101505224269838	1.86016787132616	0.0628617791018528	0.109319395490295	1.2016133318265	Not Significant	MRPS33
ENSG00000090266	2302.83627618755	0.161243528091938	0.135602039857338	1.18909367633094	0.234402806523026	0.327448194294117	0.630037192781223	Not Significant	NDUFB2
ENSG00000090273	5713.97676497746	-0.060834555496194	0.114435634377367	-0.531605000725419	0.594999600548121	0.683826655342103	0.225483325834148	Not Significant	NUDC
ENSG00000090316	1577.00053048969	0.268465780940037	0.0647048635490469	4.14908194244993	3.33811313575722e-05	0.00012754952377543	4.47649894824322	Not Significant	MAEA
ENSG00000090339	2499.75970921456	-0.642376291606753	0.240467084642508	-2.6713689009111	0.00755425747314835	0.0171917698219049	2.12180821711745	Not Significant	ICAM1
ENSG00000090372	1722.05759987689	0.595951355752571	0.0760702207590795	7.83422671586555	4.71736911122958e-15	8.10220044749208e-14	14.3263001409901	Not Significant	STRN4
ENSG00000090376	136.091860137706	-1.06821198071972	0.178953908304852	-5.96920173936629	2.38417168936537e-09	1.89171974008257e-08	8.62266247331973	Significant	IRAK3
ENSG00000090382	3959.38506352778	1.71636843523184	0.356167296996684	4.81899503324646	1.44283145250519e-06	7.13823038174548e-06	5.84078439899814	Significant	LYZ
ENSG00000090402	1.12124451107485	2.77367733547125	0.757630454542161	3.66098975937734	0.000251242801923226	0.000805775828738502	3.59990637187913	Significant	SI
ENSG00000090432	1485.30002339536	-0.284740469561574	0.0785676228092917	-3.62414515522161	0.00028991875577881	0.000918341085273506	3.53772368782625	Not Significant	MUL1
ENSG00000090447	295.798674521237	0.544573155449376	0.10945646757436	4.97524876800375	6.51638993384662e-07	3.43459202820296e-06	6.18599293586582	Not Significant	TFAP4
ENSG00000090470	466.217403947153	0.15211793510692	0.0595823111723226	2.5530720798488	0.0106777396366392	0.0234216479644972	1.97152067307817	Not Significant	PDCD7
ENSG00000090487	4106.27779055963	-0.0626688874909857	0.0776777244102567	-0.806780682194016	0.419792850670736	0.521656926739602	0.37696496199156	Not Significant	SPG21
ENSG00000090512	5379.91499895425	-1.21266537369595	0.318564404576986	-3.80665685265815	0.000140857970287793	0.000475371764278151	3.85121857392439	Significant	FETUB
ENSG00000090520	1484.18744455193	0.871315715761765	0.100545224989898	8.66590845909701	4.47926760998441e-18	1.10583201354585e-16	17.3487929902305	Not Significant	DNAJB11
ENSG00000090530	274.746531013745	-1.75690625498072	0.184083010832308	-9.54409777978476	1.37297432483776e-21	5.02300482348167e-20	20.8623375841657	Significant	P3H2
ENSG00000090534	893.175627727587	-0.423327765013815	0.188849574387437	-2.24161355082183	0.0249863594191838	0.049636600121365	1.60229701715638	Not Significant	THPO
ENSG00000090539	1143.11616937894	-0.431637833780762	0.189258504909071	-2.28067866217237	0.0225674687152919	0.0453607523754665	1.6465171509192	Not Significant	CHRD
ENSG00000090554	2.32680836375997	1.04050829383157	0.314348442368695	3.31004755738909	0.00093280120939387	0.00265350724892314	3.03021089951394	Significant	FLT3LG
ENSG00000090565	1286.93079258412	0.221736952465033	0.0886227934545298	2.50203072845815	0.0123483206681602	0.0266113839360944	1.90839210103929	Not Significant	RAB11FIP3
ENSG00000090581	3543.77664695614	0.256999519858425	0.106861619073906	2.40497497685004	0.0161735731982758	0.0337824961851545	1.7911940215988	Not Significant	GNPTG
ENSG00000090612	725.05075483389	-0.172789914840243	0.108778317839063	-1.58845915503019	0.112182550124947	0.178328623916978	0.950074691866128	Not Significant	ZNF268
ENSG00000090615	1939.8340723889	0.645601469215617	0.0728447181485806	8.86270804011886	7.80938991845112e-19	2.12774624559922e-17	18.1073828925503	Not Significant	GOLGA3
ENSG00000090621	3914.3554350811	0.0780720096497877	0.0882180549251954	0.884989016318587	0.376162555359992	0.478428236703535	0.424624437945385	Not Significant	PABPC4
ENSG00000090659	185.169905917437	-0.343571921534852	0.213255426701685	-1.61108172883902	0.107161910145493	0.171731992270719	0.969959553758738	Not Significant	CD209
ENSG00000090661	3289.09685142613	-0.0483860865716258	0.164509798842777	-0.294122823758777	0.768664050997307	0.828949417229781	0.114263429609251	Not Significant	CERS4
ENSG00000090674	941.049807224388	0.417877075095452	0.100955991634385	4.139200341955	3.4851850242843e-05	0.000132776524455952	4.45777416078185	Not Significant	MCOLN1
ENSG00000090686	1135.21878660196	-0.0380034495007978	0.0634964998539665	-0.598512509952527	0.549498014207693	0.642979676453236	0.260033872704002	Not Significant	USP48
ENSG00000090776	1023.52326207642	0.184378342928492	0.130359069837779	1.41438829809031	0.157247924028754	0.236132840551719	0.803415079356831	Not Significant	EFNB1
ENSG00000090857	469.015649607618	0.669277511728879	0.137107982553523	4.88138983058564	1.05340767998329e-06	5.34068941500855e-06	5.97740351969583	Not Significant	PDPR
ENSG00000090861	6968.94615218711	0.205728361895599	0.101189246689219	2.0331049852308	0.042041917455881	0.0775938853187609	1.37631748480559	Not Significant	AARS1
ENSG00000090863	4301.83124508329	0.247291338471633	0.0877683717552018	2.81754501680131	0.00483923303667111	0.0116110717144432	2.31522346363151	Not Significant	GLG1
ENSG00000090889	227.848178451201	3.7736913227357	0.226515998094013	16.6597121372834	2.57259647878198e-62	3.20001318154954e-59	61.5896283291343	Significant	KIF4A
ENSG00000090905	1648.43854832893	-0.260677906237052	0.106640847982511	-2.44444704978156	0.0145074374691505	0.0307501006154016	1.83840929268219	Not Significant	TNRC6A
ENSG00000090924	404.525484671312	0.877974632014787	0.137009883505451	6.40811165991434	1.4733299432387e-10	1.3952844419995e-09	9.83169998466995	Not Significant	PLEKHG2
ENSG00000090932	0.773956302816588	1.59083073606509	0.567932367112613	2.8010918697114	0.00509300177629411	0.0121389026786888	2.29302617235424	Significant	DLL3
ENSG00000090971	197.82779453268	1.00442113397118	0.174612323157232	5.75229236865909	8.8041366256724e-09	6.36562894278719e-08	8.05531322653268	Significant	NAT14
ENSG00000090975	1098.92011409155	0.488213610626477	0.150973320481151	3.23377408054976	0.00122166052312685	0.00338181314546309	2.91304945973609	Not Significant	PITPNM2
ENSG00000090989	418.090981165958	0.31231921938989	0.0776815102772977	4.02050910538443	5.80725045499452e-05	0.000211953827970859	4.23602944331806	Not Significant	EXOC1
ENSG00000091009	643.969794492539	-0.145681235058981	0.0735026300279192	-1.98198669902895	0.0474807293389803	0.0860265696107541	1.32348261858304	Not Significant	RBM27
ENSG00000091010	1.84361873141637	0.906555399746069	0.324495134978792	2.79374111357731	0.00521021714053159	0.0123890620205817	2.28314417670632	Not Significant	POU4F3
ENSG00000091039	1283.52952565593	-0.252390694745248	0.107284255082453	-2.35254180169563	0.0186455939002006	0.0383452341553088	1.7294237789172	Not Significant	OSBPL8
ENSG00000091073	464.42560370382	0.388747929616024	0.100876568123733	3.85369899914907	0.000116346616812683	0.000400251668369214	3.93424624083402	Not Significant	DTX2
ENSG00000091106	74.0685204674272	-0.893304345563339	0.136325014986907	-6.55275442771187	5.64853647217412e-11	5.66799001075344e-10	10.2480640626927	Not Significant	NLRC4
ENSG00000091127	404.244906673308	0.702659053236085	0.109205717693721	6.43426981732556	1.24068297811711e-10	1.18923912849097e-09	9.90633917615085	Not Significant	PUS7
ENSG00000091128	5.75001180533115	1.73631730125088	0.266480998454113	6.51572649203305	7.23386802036461e-11	7.13698980007968e-10	10.1406294190677	Significant	LAMB4
ENSG00000091129	427.382914326575	3.07727199218041	0.436321700933994	7.05275943321905	1.75403958129352e-12	2.16434162909629e-11	11.7559606106602	Significant	NRCAM
ENSG00000091136	2550.32586634333	0.670768881955709	0.195293917932444	3.43466345013233	0.000593290156812579	0.00175936154057176	3.22673285691696	Not Significant	LAMB1
ENSG00000091137	10.7671706198748	0.320311240421565	0.193916587404021	1.65179907871524	0.0985755165759376	0.160033672083851	1.00623093836845	Not Significant	SLC26A4
ENSG00000091138	34.1860639267254	0.90795382000273	0.419540640670204	2.16416178073309	0.0304519353708111	0.0589093217985048	1.51638510059585	Not Significant	SLC26A3
ENSG00000091140	4093.8419777053	-0.0686402916326638	0.10000031250985	-0.686400771256616	0.492460418265325	0.591585409223641	0.307628670384171	Not Significant	DLD
ENSG00000091157	721.102387644193	-0.459646429070091	0.097533930650503	-4.71268230455265	2.44477194037985e-06	1.16052208019705e-05	5.61176164764634	Not Significant	WDR7
ENSG00000091164	2873.51410049185	0.123654249176325	0.0774587866778649	1.59638763373066	0.110402275363704	0.175909283160523	0.957021975812274	Not Significant	TXNL1
ENSG00000091181	4.52048307527573	-1.56292947275196	0.310163483241079	-5.03905055624215	4.67846901509224e-07	2.53444499861136e-06	6.329896242455	Significant	IL5RA
ENSG00000091262	7555.04849758306	-0.543837262103088	0.162380331752114	-3.34915723003509	0.000810577826590925	0.00233915387612895	3.09120528058559	Not Significant	ABCC6
ENSG00000091317	4359.29973777633	-1.14038938245184	0.0952773239303601	-11.9691584042114	5.15488386936459e-33	5.34340061599744e-31	32.2877811141753	Significant	CMTM6
ENSG00000091409	2030.03435792649	1.68315181256128	0.165551489316942	10.1669385126397	2.78525549345673e-24	1.32662662612495e-22	23.5551349605229	Significant	ITGA6
ENSG00000091428	1075.37118985932	-0.568981987707529	0.153055352480053	-3.71749160344904	0.000201210672068311	0.000657374921240655	3.69634898834045	Not Significant	RAPGEF4
ENSG00000091436	1923.03017516439	0.0156817660048235	0.110266572147918	0.142216863183042	0.886908712281565	0.918107504765959	0.0521210789198413	Not Significant	MAP3K20
ENSG00000091482	24.9073818481664	2.97822373932839	0.465541254374862	6.3973358136168	1.58111344762435e-10	1.48950742818582e-09	9.80103696756962	Significant	SMPX
ENSG00000091483	10507.215702204	0.116426284984101	0.132648182370008	0.877707352667244	0.38010255330867	0.482196897925232	0.420099213048457	Not Significant	FH
ENSG00000091490	1349.22471527217	0.757031859163157	0.284819652905382	2.65793406965019	0.00786212719647641	0.0178196829253097	2.10445993427821	Not Significant	SEL1L3
ENSG00000091513	429894.095317888	-0.970637096788245	0.231476062283806	-4.19325042603402	2.74985584513216e-05	0.000106672769446347	4.56069007246232	Not Significant	TF
ENSG00000091527	5670.12883722967	-0.0269143089468256	0.0894572145496356	-0.300862362888486	0.763519451387898	0.824972617471627	0.117179894399541	Not Significant	CDV3
ENSG00000091536	34.7819391010716	-0.222250248638584	0.256904091162852	-0.865109806669834	0.386978522676699	0.489126212603554	0.412313137673152	Not Significant	MYO15A
ENSG00000091542	3602.70971820059	-0.217215442550498	0.101374667580625	-2.14269943107574	0.0321372410994811	0.0616422818574413	1.49299140905059	Not Significant	ALKBH5
ENSG00000091583	262638.422182337	-1.16693821647217	0.23433091705359	-4.97987304084717	6.36259988708028e-07	3.36065397596053e-06	6.19636538656996	Significant	APOH
ENSG00000091592	344.780232064501	0.695115439152409	0.217894865534938	3.19014143562255	0.00142203180968097	0.00387414124815873	2.84709068868754	Not Significant	NLRP1
ENSG00000091622	149.359147821373	-3.19077658776726	0.307039949981096	-10.3920567599223	2.69478342800412e-25	1.42872116139477e-23	24.5694761320736	Significant	PITPNM3
ENSG00000091640	1866.0492425238	-0.424987708583372	0.122765799679497	-3.461776078459	0.000536623425737816	0.00160456159502466	3.27033037257611	Not Significant	SPAG7
ENSG00000091651	63.6776791314506	2.54360534331712	0.229627186693545	11.0771088560683	1.62020091585018e-28	1.09850980753691e-26	27.7904311266706	Significant	ORC6
ENSG00000091656	523.495425256509	-0.472683252148335	0.178823193976944	-2.64329946041161	0.00821023851165382	0.0185281783340588	2.08564422621911	Not Significant	ZFHX4
ENSG00000091664	0.238067255380805	0.558435877099795	1.57908077553348	0.353646175516975	0.723604064665886	NA	0.140499002264121	Not Significant	SLC17A6
ENSG00000091704	1.43982369108015	0.162620505394518	0.380129862609377	0.427802499593744	0.668794916952198	0.746720168789305	0.174707036328611	Not Significant	CPA1
ENSG00000091732	656.036864370888	0.318952870410628	0.079514355594623	4.01126146373746	6.03951784870804e-05	0.000219588585435713	4.21899773091589	Not Significant	ZC3HC1
ENSG00000091831	1204.81530620531	-2.25125083756862	0.298782036726934	-7.53475966035439	4.89235064703815e-14	7.40053846004962e-13	13.3104824235457	Significant	ESR1
ENSG00000091844	9.27962884860647	0.713405910106518	0.24239438386511	2.94316187830292	0.003248784926155	0.00813353098751965	2.48827903857062	Not Significant	RGS17
ENSG00000091879	253.60911516184	1.36248083380144	0.206527543013101	6.59709021820402	4.1930563034778e-11	4.27245223411391e-10	10.3774693059424	Significant	ANGPT2
ENSG00000091947	1162.5291352453	0.745927748336868	0.10554727427603	7.06723838633764	1.58047319535052e-12	1.96895545496268e-11	11.801212865348	Not Significant	TMEM101
ENSG00000091972	96.1758277433362	2.04271282158399	0.200432268840301	10.1915366891924	2.16317480237633e-24	1.03951316914789e-22	23.6649083845646	Significant	CD200
ENSG00000091986	823.837425782267	1.73558677136232	0.313695974773691	5.53270335271092	3.15332526125455e-08	2.08423650672866e-07	7.50123123005056	Significant	CCDC80
ENSG00000092009	8.70498980399638	-0.960601435238515	0.448688702628502	-2.14090845080594	0.0322814215223339	0.0618528025033356	1.49104734923768	Not Significant	CMA1
ENSG00000092010	7872.96768750968	0.158251040286363	0.0947819955510019	1.66963186801874	0.0949922212567609	0.155245006198641	1.02231195685411	Not Significant	PSME1
ENSG00000092020	266.994080419992	0.207370633911003	0.0821548439609037	2.52414372559319	0.0115980499798292	0.0251875190973447	1.93561502406536	Not Significant	PPP2R3C
ENSG00000092036	263.389223079225	0.442778108177679	0.150758044368738	2.93701148772327	0.0033139182764481	0.00828121086220119	2.47965820579153	Not Significant	HAUS4
ENSG00000092051	17.875234289224	-0.422698834270877	0.229676456314358	-1.8404099447282	0.0657080745415425	0.113548749064816	1.18238125885172	Not Significant	JPH4
ENSG00000092054	1.0022859168803	-1.30465123840307	0.527158300735235	-2.4748756428258	0.0133282575539756	0.0284972350623513	1.87522662359112	Significant	MYH7
ENSG00000092067	1.44140423238358	-0.341544595139564	0.326652727564928	-1.0455892950463	0.295750693814982	0.394623037737038	0.529074227867692	Not Significant	CEBPE
ENSG00000092068	519.468936519749	-1.38991415429764	0.242127379598274	-5.74042537693885	9.44390292847932e-09	6.79175593973648e-08	8.02484848557493	Significant	SLC7A8
ENSG00000092094	779.367838695908	-0.0785080793055383	0.0784445391119483	-1.00081000149034	0.316918673325513	0.416940953632201	0.499052170770867	Not Significant	OSGEP
ENSG00000092096	253.458657948231	0.339080908397101	0.314364441240116	1.07862360978068	0.280755551955969	0.378408639541904	0.551671646785115	Not Significant	SLC22A17
ENSG00000092098	5.91564576579984	0.860874355721645	0.216630819452587	3.97392373761509	7.06982081348331e-05	0.000254021858603337	4.15059159337447	Not Significant	RNF31
ENSG00000092108	1520.90263133952	0.137302929290813	0.0741505840183623	1.85167697744379	0.0640722219089873	0.111113718095263	1.19333021519839	Not Significant	SCFD1
ENSG00000092140	288.421253337275	0.436616577503818	0.111094900560386	3.93012258259771	8.49025656694608e-05	0.000299870592451627	4.07107918561879	Not Significant	G2E3
ENSG00000092148	4819.27434975127	-0.231304795424023	0.108593935765803	-2.12999735015463	0.0331718321365729	0.0632963728319609	1.47923054099696	Not Significant	HECTD1
ENSG00000092199	9793.35967145426	0.154216247479921	0.0482937619370355	3.1932953924978	0.0014065897901876	0.00383659613767877	2.8518325392625	Not Significant	HNRNPC
ENSG00000092200	39.5869047073737	-0.277475409286238	0.194784319690456	-1.42452641838517	0.154294143150716	0.232602754096738	0.811650559002314	Not Significant	RPGRIP1
ENSG00000092201	2297.26508813832	0.29008872328462	0.0724422868824644	4.0044114531514	6.21720727322994e-05	0.000225592618000145	4.20640465360346	Not Significant	SUPT16H
ENSG00000092203	1859.53044082264	0.112992997069447	0.0630756997214634	1.79138713590835	0.0732311918155535	0.124598588726158	1.13530389779396	Not Significant	TOX4
ENSG00000092208	151.163241138463	0.218152384950422	0.0839193435237287	2.59954827802887	0.00933465470738329	0.0207843076001021	2.02990174214464	Not Significant	GEMIN2
ENSG00000092295	14.4541261226807	-0.69060505581092	0.207434666830507	-3.32926538443647	0.000870753914728729	0.00249610462296063	3.06010456436756	Not Significant	TGM1
ENSG00000092330	1262.98656932397	0.119433561814426	0.0717770879613029	1.66395106303025	0.0961222093431362	0.156751128094311	1.01717625561152	Not Significant	TINF2
ENSG00000092345	0.519666449369905	-0.422083064317869	0.567899853028135	-0.743235030027307	0.457339398558757	0.557891275225889	0.339761383706511	Not Significant	DAZL
ENSG00000092377	13.5641583991564	-0.167963307547395	0.415601637833883	-0.404144960599338	0.686106124524592	0.761395812828117	0.163608703927688	Not Significant	TBL1Y
ENSG00000092421	518.693510715273	-0.586660183770887	0.213985157264398	-2.74159288088386	0.00611420717119005	0.0142586944132865	2.21365984991148	Not Significant	SEMA6A
ENSG00000092439	1467.81470719845	-0.355314500768587	0.139792946855755	-2.54171979889099	0.0110308564983021	0.0241014004872036	1.95739076516226	Not Significant	TRPM7
ENSG00000092445	317.60074899379	1.59320598233693	0.274424228621059	5.80563163224528	6.41238033645018e-09	4.75430519168123e-08	8.19298072631744	Significant	TYRO3
ENSG00000092470	160.591286290064	2.18838353893505	0.184882841738671	11.836596183589	2.52493797905644e-32	2.43032795180549e-30	31.5977492851431	Significant	WDR76
ENSG00000092529	60.738906064777	-0.220997568514533	0.233748765490034	-0.945449136602839	0.344429626513476	0.44572840426843	0.462899499268511	Not Significant	CAPN3
ENSG00000092531	239.509943463746	0.178461044710245	0.0905394220403142	1.9710866348449	0.0487139671981905	0.0879211124034086	1.31234650064535	Not Significant	SNAP23
ENSG00000092607	1614.21932920319	-1.32511003288684	0.330643991570551	-4.00766403342941	6.13222691429988e-05	0.000222683977807515	4.21238178307321	Significant	TBX15
ENSG00000092621	6194.93679834562	-1.40513652660268	0.283723917471096	-4.95247823703769	7.32742534248615e-07	3.82899116176029e-06	6.13504859779727	Significant	PHGDH
ENSG00000092758	155.030695435818	0.689282913533984	0.34426346145515	2.00219596532402	0.0452636594616388	0.0826626015387012	1.34425033726265	Not Significant	COL9A3
ENSG00000092820	4045.49786211347	-0.433236990374412	0.184622664067313	-2.34660783692545	0.0189451831076436	0.038887164691819	1.7225011928564	Not Significant	EZR
ENSG00000092841	14076.3569871451	0.197578959685828	0.126711147912472	1.55928632121863	0.118928627802615	0.187294056864257	0.924713591973422	Not Significant	MYL6
ENSG00000092847	1000.36020756345	0.289300255181504	0.0879303406985289	3.29010729269634	0.00100149187440018	0.00282850831455561	2.99935257000244	Not Significant	AGO1
ENSG00000092850	5.62660990724223	-1.87110100749293	0.289890040968824	-6.45451979391784	1.08562588456769e-10	1.04681653943958e-09	9.96431981034565	Significant	TEKT2
ENSG00000092853	69.5452502084447	2.76181250559482	0.238572943327484	11.576386102609	5.42866878954986e-31	4.57209836778209e-29	30.2653066544318	Significant	CLSPN
ENSG00000092871	1177.43903930232	-0.204691110802103	0.157255446519236	-1.30164719463033	0.193037018601247	0.279792507443326	0.71435939859526	Not Significant	RFFL
ENSG00000092929	337.560808436684	-0.920613426456453	0.16754746254689	-5.49464260730782	3.91502452303662e-08	2.54401864777029e-07	7.40726551325198	Not Significant	UNC13D
ENSG00000092931	651.780216565508	0.432964718218781	0.10039003267988	4.31282575232744	1.61181147621798e-05	6.54458191492352e-05	4.79268575634374	Not Significant	MFSD11
ENSG00000092964	1660.33328732401	-0.269680374174292	0.127185209201481	-2.12037528473202	0.0339744092902341	0.0646143117233438	1.46884808556595	Not Significant	DPYSL2
ENSG00000092969	104.990753291661	0.898274484091977	0.284707921963596	3.15507372572103	0.00160457552694372	0.00431978499266519	2.79463983596149	Not Significant	TGFB2
ENSG00000092978	325.617368358692	0.334946142145686	0.0995055799634446	3.36610411465101	0.000762379272889217	0.00221349385622679	3.11782891954733	Not Significant	GPATCH2
ENSG00000093000	1758.56572411422	-0.193739398404046	0.101575235475712	-1.90734874988669	0.0564754412694695	0.099796319860994	1.2481403670451	Not Significant	NUP50
ENSG00000093009	124.01141225447	2.95694264170568	0.229727095719715	12.8715449626952	6.50870742688476e-38	9.92915598551321e-36	37.1865052500045	Significant	CDC45
ENSG00000093010	7160.53053965886	-1.0623222080139	0.161091772156609	-6.59451562169882	4.26646490788406e-11	4.34177915625797e-10	10.3699318221338	Significant	COMT
ENSG00000093072	1437.93095667506	-0.574075871648852	0.187586996497579	-3.06031805171666	0.00221102057102721	0.0057755121789509	2.65540721678716	Not Significant	ADA2
ENSG00000093100	2.48901372047654	0.344615336485181	0.284194272567515	1.21260479098259	0.225280956288444	0.317213501935326	0.647275519010314	Not Significant	NA
ENSG00000093134	935.602088007067	-1.46509619907723	0.280017406268535	-5.23216116669621	1.67539572824342e-07	9.84990273096503e-07	6.77588259621287	Significant	NA
[truncated: 58,662 more rows]

## Sheet: Table_S3
Table S3: Shared identified SingleKO genes of external and main dataset
ENTREZID	SYMBOL
2729	GCLC
56603	CYP26B1
4706	NDUFAB1
5439	POLR2J
7384	UQCRC1
5238	PGM3
55703	POLR3B
29881	NPC1L1
1591	CYP24A1
4719	NDUFS1
2730	GCLM
23279	NUP160
6301	SARS1
5431	POLR2B
7175	TPR
50484	RRM2B
55718	POLR3E
55706	NDC1
30	ACAA1
1431	CS
3735	KARS1
4710	NDUFB4
30834	POLR1H
80347	COASY
25885	POLR1A
55746	NUP133
3028	HSD17B10
949	SCARB1
6389	SDHA
79023	NUP37
2222	FDFT1
1371	CPOX
3030	HADHA
790	CAD
81929	SEH1L
9489	PGS1
54675	CRLS1
10558	SPTLC1
4708	NDUFB2
16	AARS1
1738	DLD
2271	FH
10762	NUP50
8086	AAAS
23511	NUP188
1592	CYP26A1
513	ATP5F1D
4713	NDUFB7
9524	TECR
5434	POLR2E
5442	POLRMT
5435	POLR2F
171568	POLR3H
64841	GNPNAT1
9517	SPTLC2
2937	GSS
8480	RAE1
215	ABCD1
9688	NUP93
1723	DHODH
5432	POLR2C
10423	CDIPT
6713	SQLE
5438	POLR2I
2617	GARS1
55149	MTPAP
55163	PNPO
4927	NUP88
4717	NDUFC1
7358	UGDH
833	CARS1
4928	NUP98
4728	NDUFS8
4598	MVK
506	ATP5F1B
57122	NUP107
1337	COX6A1
1347	COX7A2
3156	HMGCR
6897	TARS1
9631	NUP155
5917	RARS1
1962	EHHADH
7372	UMPS
28972	SPCS1
10058	ABCB6
1615	DARS1
6697	SPR
10056	FARSB
1718	DHCR24
515	ATP5PB
6390	SDHB
9789	SPCS2
4709	NDUFB3
2733	GLE1
4702	NDUFA8
2531	KDSR
1743	DLST
51004	COQ6
348995	NUP43
514	ATP5F1E
9972	NUP153
4694	NDUFA1
79902	NUP85
84172	POLR1B
7389	UROD
1340	COX6B1
8021	NUP214
79717	PPCS
1350	COX7C
10975	UQCR11
1892	ECHS1
10606	PAICS
5471	PPAT
4698	NDUFA5
60559	SPCS3
8424	BBOX1
4705	NDUFA10
84701	COX4I2
1327	COX4I1
1349	COX7B
4695	NDUFA2
5160	PDHA1
2643	GCH1
23225	NUP210
51805	COQ3
10621	POLR3F
51520	LARS1
3295	HSD17B4
4677	NARS1
8565	YARS1
55312	RFK
29968	PSAT1
517	ATP5MC2
1329	COX5B
11097	NUP42
4711	NDUFB5
2058	EPRS1
64425	POLR1E
3032	HADHB
8884	SLC5A6
471	ATIC
53371	NUP54
3033	HADH
9818	NUP58
7453	WARS1
1544	CYP1A2
23478	SEC11A
7385	UQCRC2
4716	NDUFB10
223	ALDH9A1
6391	SDHC
2987	GUK1
5433	POLR2D
115286	SLC25A26
4726	NDUFS6
54539	NDUFB11
10682	EBP
50814	NSDHL
5440	POLR2K
4715	NDUFB9
210	ALAD
11128	POLR3A
51144	HSD17B12
1737	DLAT
5805	PTS
166785	MMAA
498	ATP5F1A
5903	RANBP2
25909	AHCTF1
518	ATP5MC3
522	ATP5PF
23165	NUP205
9556	ATP5MJ
7381	UQCRB
1339	COX6A2
6396	SEC13
11269	DDX19B
4720	NDUFS2
2618	GART
516	ATP5MC1
4731	NDUFV3
8566	PDXK
105372824	LOC105372824
4047	LSS
125965	COX6B2
80308	FLAD1
1346	COX7A1
51728	POLR3K
51727	CMPK1
129401	NUP35
10654	PMVK
8802	SUCLG1
213	ALB
8833	GMPS
5437	POLR2H
4724	NDUFS4
27089	UQCRQ
1345	COX6C
4712	NDUFB6
509	ATP5F1C
90701	SEC11C
4141	MARS1
10229	COQ7
10632	ATP5MG
4645	MYO5B
10449	ACAA2
6240	RRM1
4597	MVD
4723	NDUFV1
10476	ATP5PD
1632	ECI1
5436	POLR2G
5162	PDHB
1841	DTYMK
661	POLR3D
4725	NDUFS5
521	ATP5ME
7386	UQCRFS1
2194	FASN
3035	HARS1
170712	COX7B2
4696	NDUFA3
9533	POLR1C
6241	RRM2
5859	QARS1
55304	SPTLC3
1717	DHCR7
27235	COQ2
7388	UQCRH
84833	ATP5MK
1351	COX8A
7298	TYMS
5441	POLR2L
9377	COX5A
5198	PFAS
1537	CYC1
2193	FARSA
5430	POLR2A
6472	SHMT2
4707	NDUFB1
29796	UQCR10
55967	NDUFA12
4700	NDUFA6
55217	TMLHE
10623	POLR3C
51082	POLR1D
341947	COX8C
7390	UROS
4697	NDUFA4
36	ACADSB
3376	IARS1
9883	POM121
27010	TPK1
4541	ND6
4513	COX2
10455	ECI2
4519	CYTB
4536	ND2
4540	ND5
4512	COX1
4537	ND3
4538	ND4
4535	ND1
4508	ATP6
4514	COX3
6392	SDHD
7407	VARS1
4539	ND4L
23636	NUP62
4722	NDUFS3
4509	ATP8
9551	ATP5MF
539	ATP5PO
3145	HMBS

## Sheet: Table_S4
Table S4: STRINGdb PPI Scoring Information
node1	node2	node1_string_id	node2_string_id	neighborhood_on_chromosome	gene_fusion	phylogenetic_cooccurrence	homology	coexpression	experimentally_determined_interaction	database_annotated	automated_textmining	combined_score
AAAS	NUP160	9606.ENSP00000209873	9606.ENSP00000367721	0	0	0	0	0.126	0.8	0.5	0	0.904
AAAS	SEC13	9606.ENSP00000209873	9606.ENSP00000373312	0	0	0	0	0.097	0.803	0.5	0	0.903
AAAS	NUP37	9606.ENSP00000209873	9606.ENSP00000448054	0	0	0	0	0.143	0.8	0.5	0	0.906
AAAS	NUP133	9606.ENSP00000209873	9606.ENSP00000261396	0	0	0	0	0.158	0.839	0.5	0	0.926
AAAS	NUP98	9606.ENSP00000209873	9606.ENSP00000316032	0	0	0	0	0.099	0.8	0.5	0	0.902
AAAS	NUP54	9606.ENSP00000209873	9606.ENSP00000264883	0	0	0	0	0.129	0.842	0.5	0	0.925
AAAS	NUP107	9606.ENSP00000209873	9606.ENSP00000229179	0	0	0	0	0.374	0.879	0.5	0	0.958
AAAS	NUP210	9606.ENSP00000209873	9606.ENSP00000254508	0	0	0	0	0.049	0.8	0.8	0	0.958
AAAS	NUP43	9606.ENSP00000209873	9606.ENSP00000342262	0	0	0	0	0.149	0.8	0.8	0	0.962
AAAS	NUP188	9606.ENSP00000209873	9606.ENSP00000361658	0	0	0	0	0.147	0.829	0.8	0	0.968
AAAS	NUP93	9606.ENSP00000209873	9606.ENSP00000310668	0	0	0	0	0.177	0.842	0.8	0	0.971
AAAS	NUP85	9606.ENSP00000209873	9606.ENSP00000245544	0	0	0	0	0.245	0.8	0.8	0	0.967
AAAS	NUP205	9606.ENSP00000209873	9606.ENSP00000285968	0	0	0	0	0.1	0.842	0.8	0	0.969
AAAS	NUP35	9606.ENSP00000209873	9606.ENSP00000295119	0	0	0	0	0.125	0.832	0.8	0	0.968
AAAS	NUP155	9606.ENSP00000209873	9606.ENSP00000231498	0	0	0	0	0.111	0.855	0.8	0	0.972
AAAS	NUP214	9606.ENSP00000209873	9606.ENSP00000352400	0	0	0	0	0.067	0.805	0.8	0	0.96
AAAS	NUP88	9606.ENSP00000209873	9606.ENSP00000458954	0	0	0	0	0.083	0.8	0.8	0	0.96
AAAS	NDC1	9606.ENSP00000209873	9606.ENSP00000360483	0	0	0	0	0.133	0.937	0.8	0	0.988
AAAS	SEH1L	9606.ENSP00000209873	9606.ENSP00000382779	0	0	0	0	0.079	0.905	0.8	0	0.98
AAAS	RANBP2	9606.ENSP00000209873	9606.ENSP00000283195	0	0	0	0	0.086	0.8	0.8	0	0.96
ACAA1	HSD17B10	9606.ENSP00000333664	9606.ENSP00000168216	0	0	0	0	0.145	0	0.946	0	0.951
ACAA1	EHHADH	9606.ENSP00000333664	9606.ENSP00000231887	0.054	0.167	0	0	0.347	0.296	0.938	0	0.973
ACAA1	ACAA2	9606.ENSP00000333664	9606.ENSP00000285093	0	0	0.12	0.839	0.122	0.162	0.9	0	0.926
ACAA1	HADHB	9606.ENSP00000333664	9606.ENSP00000325136	0	0	0.136	0.79	0.126	0	0.9	0	0.917
ACAA1	ECI2	9606.ENSP00000333664	9606.ENSP00000369461	0.08	0	0	0	0.828	0.296	0.786	0	0.973
ACAA1	ACADSB	9606.ENSP00000333664	9606.ENSP00000357873	0.054	0	0	0	0.697	0.051	0.918	0	0.974
ACAA1	HADHA	9606.ENSP00000333664	9606.ENSP00000370023	0.054	0.142	0	0	0.372	0.296	0.938	0	0.973
ACAA1	HSD17B4	9606.ENSP00000333664	9606.ENSP00000411960	0.057	0	0	0	0.887	0.234	0.921	0	0.992
ACAA2	HSD17B10	9606.ENSP00000285093	9606.ENSP00000168216	0	0	0	0	0.224	0.187	0.953	0	0.967
ACAA2	EHHADH	9606.ENSP00000285093	9606.ENSP00000231887	0.054	0.097	0	0	0.336	0.296	0.925	0	0.964
ACAA2	ACAA1	9606.ENSP00000285093	9606.ENSP00000333664	0	0	0.12	0.839	0.122	0.162	0.9	0	0.926
ACAA2	HADHB	9606.ENSP00000285093	9606.ENSP00000325136	0	0	0.135	0.801	0.481	0	0.9	0	0.951
ACAA2	ACADSB	9606.ENSP00000285093	9606.ENSP00000357873	0.054	0	0	0	0.339	0.094	0.918	0	0.947
ACAA2	ECI2	9606.ENSP00000285093	9606.ENSP00000369461	0.08	0	0	0	0.833	0.296	0.786	0	0.973
ACAA2	HADHA	9606.ENSP00000285093	9606.ENSP00000370023	0.054	0.07	0	0	0.39	0.296	0.925	0	0.966
ACADSB	EHHADH	9606.ENSP00000357873	9606.ENSP00000231887	0.046	0	0	0	0.358	0.091	0.94	0	0.962
ACADSB	ACAA2	9606.ENSP00000357873	9606.ENSP00000285093	0.054	0	0	0	0.339	0.094	0.918	0	0.947
ACADSB	HADHB	9606.ENSP00000357873	9606.ENSP00000325136	0.054	0	0	0	0.347	0.051	0.918	0	0.945
ACADSB	ACAA1	9606.ENSP00000357873	9606.ENSP00000333664	0.054	0	0	0	0.697	0.051	0.918	0	0.974
ACADSB	ECHS1	9606.ENSP00000357873	9606.ENSP00000357535	0.046	0	0	0	0.602	0.095	0.948	0	0.979
ACADSB	HADHA	9606.ENSP00000357873	9606.ENSP00000370023	0.046	0	0	0	0.319	0.094	0.94	0	0.96
AHCTF1	NUP107	9606.ENSP00000355465	9606.ENSP00000229179	0	0	0	0	0.095	0.988	0.5	0	0.994
AHCTF1	NUP155	9606.ENSP00000355465	9606.ENSP00000231498	0	0	0	0	0.107	0.894	0.5	0	0.948
AHCTF1	NUP85	9606.ENSP00000355465	9606.ENSP00000245544	0	0	0	0	0.06	0.932	0.5	0	0.965
AHCTF1	NUP133	9606.ENSP00000355465	9606.ENSP00000261396	0	0	0	0	0.166	0.979	0.5	0	0.99
AHCTF1	RANBP2	9606.ENSP00000355465	9606.ENSP00000283195	0	0	0	0	0.403	0.867	0	0	0.917
AHCTF1	NUP205	9606.ENSP00000355465	9606.ENSP00000285968	0	0	0	0	0.197	0.884	0.5	0	0.949
AHCTF1	NUP35	9606.ENSP00000355465	9606.ENSP00000295119	0	0	0	0	0.075	0.918	0.5	0	0.958
AHCTF1	NUP93	9606.ENSP00000355465	9606.ENSP00000310668	0	0	0	0	0.067	0.884	0.5	0	0.941
AHCTF1	NUP98	9606.ENSP00000355465	9606.ENSP00000316032	0	0	0	0	0.208	0.96	0.5	0	0.982
AHCTF1	NUP43	9606.ENSP00000355465	9606.ENSP00000342262	0	0	0	0	0.097	0.94	0.5	0	0.97
AHCTF1	NDC1	9606.ENSP00000355465	9606.ENSP00000360483	0	0	0	0	0.085	0.8	0.5	0	0.9
AHCTF1	NUP58	9606.ENSP00000355465	9606.ENSP00000371155	0	0	0	0	0.18	0.806	0.5	0	0.913
AHCTF1	NUP188	9606.ENSP00000355465	9606.ENSP00000361658	0	0	0	0	0.062	0.867	0.5	0	0.932
AHCTF1	NUP62	9606.ENSP00000355465	9606.ENSP00000471191	0	0	0	0	0.1	0.871	0.5	0	0.937
AHCTF1	SEH1L	9606.ENSP00000355465	9606.ENSP00000382779	0	0	0	0	0.114	0.93	0.5	0	0.966
AHCTF1	NUP37	9606.ENSP00000355465	9606.ENSP00000448054	0	0	0	0	0.076	0.948	0.5	0	0.974
AHCTF1	NUP160	9606.ENSP00000355465	9606.ENSP00000367721	0	0	0	0	0.142	0.967	0.5	0	0.984
AHCTF1	SEC13	9606.ENSP00000355465	9606.ENSP00000373312	0	0	0	0	0.079	0.96	0.5	0	0.98
ALAD	UROS	9606.ENSP00000386284	9606.ENSP00000357787	0.231	0	0	0	0.836	0.088	0.809	0	0.975
ALAD	HMBS	9606.ENSP00000386284	9606.ENSP00000498786	0.231	0	0.521	0	0.838	0.088	0.98	0	0.998
ALDH9A1	EHHADH	9606.ENSP00000346827	9606.ENSP00000231887	0	0	0	0	0.087	0.045	0.914	0	0.919
ALDH9A1	BBOX1	9606.ENSP00000346827	9606.ENSP00000263182	0	0	0	0	0.1	0.057	0.913	0	0.92
ATIC	PPAT	9606.ENSP00000236959	9606.ENSP00000264220	0.231	0	0.252	0	0.966	0.164	0	0	0.981
ATIC	SHMT2	9606.ENSP00000236959	9606.ENSP00000333667	0.118	0	0	0	0.861	0	0.9	0	0.986
ATIC	PAICS	9606.ENSP00000236959	9606.ENSP00000382595	0.231	0	0	0	0.978	0.425	0	0	0.989
ATIC	GART	9606.ENSP00000236959	9606.ENSP00000371253	0.356	0.001	0.349	0	0.971	0.225	0.98	0	0.999
ATP5F1A	ATP5F1D	9606.ENSP00000381736	9606.ENSP00000215375	0.231	0	0	0	0.972	0.992	0.98	0	0.999
ATP5F1A	ATP5F1E	9606.ENSP00000381736	9606.ENSP00000243997	0	0	0	0	0.323	0.969	0.967	0	0.999
ATP5F1A	ATP5F1B	9606.ENSP00000381736	9606.ENSP00000262030	0.086	0	0.24	0.593	0.991	0.992	0.967	0	0.999
ATP5F1A	UQCRC2	9606.ENSP00000381736	9606.ENSP00000268379	0	0	0	0	0.868	0.308	0	0	0.905
ATP5F1A	ATP5MC3	9606.ENSP00000381736	9606.ENSP00000284727	0.106	0	0	0	0.745	0.933	0.764	0	0.995
ATP5F1A	ATP5PO	9606.ENSP00000381736	9606.ENSP00000290299	0.12	0	0	0	0.958	0.954	0.978	0	0.999
ATP5F1A	ATP5MF	9606.ENSP00000381736	9606.ENSP00000292475	0	0	0	0	0.688	0.938	0.9	0	0.997
ATP5F1A	ATP5MG	9606.ENSP00000381736	9606.ENSP00000300688	0	0	0	0	0.381	0.935	0.944	0	0.997
ATP5F1A	ATP5PD	9606.ENSP00000381736	9606.ENSP00000301587	0	0	0	0	0.911	0.985	0.967	0	0.999
ATP5F1A	ATP5ME	9606.ENSP00000381736	9606.ENSP00000306003	0	0	0	0	0.36	0.99	0.967	0	0.999
ATP5F1A	CYC1	9606.ENSP00000381736	9606.ENSP00000317159	0	0	0	0	0.848	0.816	0.4	0	0.981
ATP5F1A	COX5A	9606.ENSP00000381736	9606.ENSP00000317780	0	0	0	0	0.931	0.176	0	0	0.941
ATP5F1A	ATP5F1C	9606.ENSP00000381736	9606.ENSP00000349142	0.231	0	0.519	0	0.985	0.99	0.98	0	0.999
ATP5F1A	MT-ATP6	9606.ENSP00000381736	9606.ENSP00000354632	0.231	0	0	0	0.965	0.971	0.98	0	0.999
ATP5F1A	MT-ATP8	9606.ENSP00000381736	9606.ENSP00000355265	0	0	0	0	0.067	0.746	0.967	0	0.991
ATP5F1A	NDUFS2	9606.ENSP00000381736	9606.ENSP00000356972	0.159	0.255	0	0	0.921	0.109	0	0	0.95
ATP5F1A	ATP5PB	9606.ENSP00000381736	9606.ENSP00000358737	0	0	0	0	0.967	0.997	0.967	0	0.999
ATP5F1A	ATP5MD	9606.ENSP00000381736	9606.ENSP00000358840	0	0	0	0	0.454	0.958	0.909	0	0.997
ATP5F1A	ATP5MC1	9606.ENSP00000381736	9606.ENSP00000377033	0.106	0	0	0	0.695	0.849	0.856	0	0.993
ATP5F1A	ATP5MPL	9606.ENSP00000381736	9606.ENSP00000401770	0	0	0	0	0.15	0.933	0.909	0	0.994
ATP5F1A	ATP5MC2	9606.ENSP00000381736	9606.ENSP00000499883	0.106	0	0	0	0.7	0.933	0.764	0	0.995
ATP5F1A	ATP5PF	9606.ENSP00000381736	9606.ENSP00000389649	0	0	0	0	0.498	0.984	0.9	0	0.999
ATP5F1B	UQCRC1	9606.ENSP00000262030	9606.ENSP00000203407	0	0	0	0	0.869	0.341	0	0	0.91
ATP5F1B	ATP5F1D	9606.ENSP00000262030	9606.ENSP00000215375	0.086	0	0	0	0.741	0.99	0.967	0	0.999
ATP5F1B	ATP5F1E	9606.ENSP00000262030	9606.ENSP00000243997	0	0	0	0	0.12	0.92	0.967	0	0.997
ATP5F1B	NDUFS2	9606.ENSP00000262030	9606.ENSP00000356972	0.086	0	0	0	0.92	0.208	0	0	0.937
ATP5F1B	CYC1	9606.ENSP00000262030	9606.ENSP00000317159	0	0	0	0	0.751	0.522	0.5	0	0.935
ATP5F1B	NDUFS1	9606.ENSP00000262030	9606.ENSP00000392709	0.042	0	0	0	0.912	0.317	0	0	0.937
ATP5F1B	ATP5MC2	9606.ENSP00000262030	9606.ENSP00000499883	0.057	0	0	0	0.426	0.933	0.625	0	0.984
ATP5F1B	ATP5MPL	9606.ENSP00000262030	9606.ENSP00000401770	0	0	0	0	0.181	0.934	0.909	0	0.994
ATP5F1B	ATP5MC3	9606.ENSP00000262030	9606.ENSP00000284727	0.057	0	0	0	0.448	0.937	0.625	0	0.986
ATP5F1B	ATP5MC1	9606.ENSP00000262030	9606.ENSP00000377033	0.057	0	0	0	0.501	0.911	0.771	0	0.989
ATP5F1B	MT-ATP8	9606.ENSP00000262030	9606.ENSP00000355265	0	0	0	0	0.083	0.707	0.967	0	0.99
ATP5F1B	ATP5MD	9606.ENSP00000262030	9606.ENSP00000358840	0	0	0	0	0.428	0.952	0.909	0	0.997
ATP5F1B	ATP5F1A	9606.ENSP00000262030	9606.ENSP00000381736	0.086	0	0.24	0.593	0.991	0.992	0.967	0	0.999
ATP5F1B	ATP5PD	9606.ENSP00000262030	9606.ENSP00000301587	0	0	0	0	0.912	0.987	0.967	0	0.999
ATP5F1B	MT-ATP6	9606.ENSP00000262030	9606.ENSP00000354632	0.086	0	0	0	0.643	0.934	0.967	0	0.999
ATP5F1B	ATP5PF	9606.ENSP00000262030	9606.ENSP00000389649	0	0	0	0	0.293	0.988	0.9	0	0.999
ATP5F1B	ATP5PO	9606.ENSP00000262030	9606.ENSP00000290299	0.061	0	0	0	0.889	0.971	0.944	0	0.999
ATP5F1B	ATP5ME	9606.ENSP00000262030	9606.ENSP00000306003	0	0	0	0	0.459	0.959	0.967	0	0.999
ATP5F1B	ATP5MF	9606.ENSP00000262030	9606.ENSP00000292475	0	0	0	0	0.694	0.943	0.9	0	0.998
ATP5F1B	ATP5PB	9606.ENSP00000262030	9606.ENSP00000358737	0	0	0	0	0.895	0.998	0.967	0	0.999
ATP5F1B	ATP5MG	9606.ENSP00000262030	9606.ENSP00000300688	0	0	0	0	0.47	0.96	0.944	0	0.998
ATP5F1B	ATP5F1C	9606.ENSP00000262030	9606.ENSP00000349142	0.086	0	0.519	0	0.8	0.989	0.967	0	0.999
ATP5F1C	ATP5F1D	9606.ENSP00000349142	9606.ENSP00000215375	0.231	0	0	0	0.969	0.99	0.98	0	0.999
ATP5F1C	ATP5F1E	9606.ENSP00000349142	9606.ENSP00000243997	0	0	0	0	0.124	0.967	0.967	0	0.998
ATP5F1C	ATP5F1B	9606.ENSP00000349142	9606.ENSP00000262030	0.086	0	0.519	0	0.8	0.989	0.967	0	0.999
ATP5F1C	NDUFS3	9606.ENSP00000349142	9606.ENSP00000263774	0.2	0	0	0	0.925	0.305	0	0	0.954
ATP5F1C	UQCRC2	9606.ENSP00000349142	9606.ENSP00000268379	0	0	0	0	0.943	0.262	0	0	0.956
ATP5F1C	NDUFB9	9606.ENSP00000349142	9606.ENSP00000276689	0	0	0	0	0.92	0.441	0	0	0.953
ATP5F1C	ATP5MC3	9606.ENSP00000349142	9606.ENSP00000284727	0.106	0	0	0	0.702	0.951	0.764	0	0.996
ATP5F1C	ATP5PO	9606.ENSP00000349142	9606.ENSP00000290299	0.12	0	0	0	0.937	0.946	0.978	0	0.999
ATP5F1C	ATP5MF	9606.ENSP00000349142	9606.ENSP00000292475	0	0	0	0	0.66	0.758	0.9	0	0.991
ATP5F1C	ATP5MG	9606.ENSP00000349142	9606.ENSP00000300688	0	0	0	0	0.761	0.762	0.944	0	0.996
ATP5F1C	ATP5PD	9606.ENSP00000349142	9606.ENSP00000301587	0	0	0	0	0.97	0.983	0.967	0	0.999
ATP5F1C	ATP5ME	9606.ENSP00000349142	9606.ENSP00000306003	0	0	0	0	0.724	0.748	0.967	0	0.997
ATP5F1C	UQCRFS1	9606.ENSP00000349142	9606.ENSP00000306397	0	0	0	0	0.922	0.096	0	0	0.927
ATP5F1C	CYC1	9606.ENSP00000349142	9606.ENSP00000317159	0	0	0	0	0.841	0.648	0	0	0.941
ATP5F1C	COX5A	9606.ENSP00000349142	9606.ENSP00000317780	0	0	0	0	0.966	0.203	0	0	0.971
ATP5F1C	NDUFA12	9606.ENSP00000349142	9606.ENSP00000330737	0	0	0	0	0.896	0.433	0	0	0.939
ATP5F1C	UQCRB	9606.ENSP00000349142	9606.ENSP00000430494	0	0	0	0	0.916	0	0	0	0.916
ATP5F1C	SDHB	9606.ENSP00000349142	9606.ENSP00000364649	0.061	0	0	0	0.92	0.096	0	0	0.926
ATP5F1C	ATP5MPL	9606.ENSP00000349142	9606.ENSP00000401770	0	0	0	0	0.22	0.741	0.909	0	0.98
ATP5F1C	MT-ATP8	9606.ENSP00000349142	9606.ENSP00000355265	0	0	0	0	0.062	0.649	0.967	0	0.988
ATP5F1C	ATP5MD	9606.ENSP00000349142	9606.ENSP00000358840	0	0	0	0	0.606	0.935	0.909	0	0.997
ATP5F1C	ATP5MC2	9606.ENSP00000349142	9606.ENSP00000499883	0.106	0	0	0	0.695	0.951	0.764	0	0.996
ATP5F1C	ATP5PB	9606.ENSP00000349142	9606.ENSP00000358737	0	0	0	0	0.977	0.997	0.967	0	0.999
ATP5F1C	ATP5F1A	9606.ENSP00000349142	9606.ENSP00000381736	0.231	0	0.519	0	0.985	0.99	0.98	0	0.999
ATP5F1C	MT-ATP6	9606.ENSP00000349142	9606.ENSP00000354632	0.231	0	0	0	0.964	0.982	0.98	0	0.999
ATP5F1C	ATP5PF	9606.ENSP00000349142	9606.ENSP00000389649	0	0	0	0	0.855	0.944	0.9	0	0.999
ATP5F1C	ATP5MC1	9606.ENSP00000349142	9606.ENSP00000377033	0.106	0	0	0	0.694	0.946	0.856	0	0.997
ATP5F1D	UQCRC1	9606.ENSP00000215375	9606.ENSP00000203407	0	0	0	0	0.898	0.147	0	0	0.909
ATP5F1D	NDUFB11	9606.ENSP00000215375	9606.ENSP00000276062	0	0	0	0	0.907	0	0	0	0.907
ATP5F1D	UQCRFS1	9606.ENSP00000215375	9606.ENSP00000306397	0	0	0	0	0.918	0.139	0	0	0.926
ATP5F1D	NDUFB7	9606.ENSP00000215375	9606.ENSP00000215565	0	0	0	0	0.936	0.127	0	0	0.942
ATP5F1D	COX5B	9606.ENSP00000215375	9606.ENSP00000258424	0	0	0	0	0.929	0.091	0	0	0.933
ATP5F1D	NDUFV1	9606.ENSP00000215375	9606.ENSP00000497587	0	0	0	0	0.943	0	0	0	0.943
ATP5F1D	NDUFS8	9606.ENSP00000215375	9606.ENSP00000315774	0.223	0	0	0	0.93	0.091	0	0	0.946
ATP5F1D	COX5A	9606.ENSP00000215375	9606.ENSP00000317780	0	0	0	0	0.929	0.246	0	0	0.944
ATP5F1D	CYC1	9606.ENSP00000215375	9606.ENSP00000317159	0	0	0	0	0.932	0.788	0	0	0.985
ATP5F1D	ATP5MPL	9606.ENSP00000215375	9606.ENSP00000401770	0	0	0	0	0.239	0.934	0.909	0	0.995
ATP5F1D	MT-ATP8	9606.ENSP00000215375	9606.ENSP00000355265	0	0	0	0	0.075	0.809	0.967	0	0.993
ATP5F1D	ATP5MC2	9606.ENSP00000215375	9606.ENSP00000499883	0.106	0	0	0	0.7	0.951	0.764	0	0.996
ATP5F1D	ATP5MD	9606.ENSP00000215375	9606.ENSP00000358840	0	0	0	0	0.456	0.957	0.909	0	0.997
ATP5F1D	ATP5F1A	9606.ENSP00000215375	9606.ENSP00000381736	0.231	0	0	0	0.972	0.992	0.98	0	0.999
ATP5F1D	MT-ATP6	9606.ENSP00000215375	9606.ENSP00000354632	0.231	0	0	0	0.903	0.966	0.98	0	0.999
ATP5F1D	ATP5PD	9606.ENSP00000215375	9606.ENSP00000301587	0	0	0	0	0.935	0.99	0.967	0	0.999
ATP5F1D	ATP5MC1	9606.ENSP00000215375	9606.ENSP00000377033	0.106	0	0	0	0.728	0.944	0.856	0	0.997
ATP5F1D	ATP5MC3	9606.ENSP00000215375	9606.ENSP00000284727	0.106	0	0	0	0.691	0.969	0.764	0	0.997
ATP5F1D	ATP5PF	9606.ENSP00000215375	9606.ENSP00000389649	0	0	0	0	0.487	0.984	0.9	0	0.999
ATP5F1D	ATP5F1B	9606.ENSP00000215375	9606.ENSP00000262030	0.086	0	0	0	0.741	0.99	0.967	0	0.999
ATP5F1D	ATP5ME	9606.ENSP00000215375	9606.ENSP00000306003	0	0	0	0	0.743	0.991	0.967	0	0.999
ATP5F1D	ATP5PO	9606.ENSP00000215375	9606.ENSP00000290299	0.12	0	0	0	0.897	0.968	0.978	0	0.999
ATP5F1D	ATP5MG	9606.ENSP00000215375	9606.ENSP00000300688	0	0	0	0	0.744	0.964	0.944	0	0.999
ATP5F1D	ATP5PB	9606.ENSP00000215375	9606.ENSP00000358737	0	0	0	0	0.951	0.997	0.967	0	0.999
ATP5F1D	ATP5MF	9606.ENSP00000215375	9606.ENSP00000292475	0	0	0	0	0.601	0.963	0.9	0	0.998
ATP5F1D	ATP5F1E	9606.ENSP00000215375	9606.ENSP00000243997	0	0	0	0	0.309	0.99	0.967	0	0.999
ATP5F1D	ATP5F1C	9606.ENSP00000215375	9606.ENSP00000349142	0.231	0	0	0	0.969	0.99	0.98	0	0.999
ATP5F1E	ATP5F1D	9606.ENSP00000243997	9606.ENSP00000215375	0	0	0	0	0.309	0.99	0.967	0	0.999
ATP5F1E	ATP5MC2	9606.ENSP00000243997	9606.ENSP00000499883	0	0	0	0	0.168	0.95	0.54	0	0.979
ATP5F1E	MT-ATP8	9606.ENSP00000243997	9606.ENSP00000355265	0	0	0	0	0.067	0.748	0.967	0	0.991
ATP5F1E	ATP5MC3	9606.ENSP00000243997	9606.ENSP00000284727	0	0	0	0	0.162	0.951	0.54	0	0.979
ATP5F1E	ATP5MC1	9606.ENSP00000243997	9606.ENSP00000377033	0	0	0	0	0.163	0.966	0.72	0	0.991
ATP5F1E	ATP5MPL	9606.ENSP00000243997	9606.ENSP00000401770	0	0	0	0	0.307	0.933	0.909	0	0.995
ATP5F1E	ATP5MD	9606.ENSP00000243997	9606.ENSP00000358840	0	0	0	0	0.53	0.953	0.909	0	0.997
ATP5F1E	ATP5ME	9606.ENSP00000243997	9606.ENSP00000306003	0	0	0	0	0.879	0.987	0.967	0	0.999
ATP5F1E	ATP5PO	9606.ENSP00000243997	9606.ENSP00000290299	0	0	0	0	0.521	0.843	0.944	0	0.995
ATP5F1E	ATP5F1B	9606.ENSP00000243997	9606.ENSP00000262030	0	0	0	0	0.12	0.92	0.967	0	0.997
ATP5F1E	ATP5F1C	9606.ENSP00000243997	9606.ENSP00000349142	0	0	0	0	0.124	0.967	0.967	0	0.998
ATP5F1E	ATP5MG	9606.ENSP00000243997	9606.ENSP00000300688	0	0	0	0	0.76	0.842	0.944	0	0.997
ATP5F1E	ATP5PB	9606.ENSP00000243997	9606.ENSP00000358737	0	0	0	0	0.208	0.966	0.967	0	0.999
ATP5F1E	ATP5MF	9606.ENSP00000243997	9606.ENSP00000292475	0	0	0	0	0.732	0.935	0.9	0	0.998
ATP5F1E	MT-ATP6	9606.ENSP00000243997	9606.ENSP00000354632	0	0	0	0	0.124	0.966	0.967	0	0.998
ATP5F1E	ATP5PD	9606.ENSP00000243997	9606.ENSP00000301587	0	0	0	0	0.85	0.966	0.967	0	0.999
ATP5F1E	ATP5F1A	9606.ENSP00000243997	9606.ENSP00000381736	0	0	0	0	0.323	0.969	0.967	0	0.999
ATP5F1E	ATP5PF	9606.ENSP00000243997	9606.ENSP00000389649	0	0	0	0	0.488	0.987	0.9	0	0.999
ATP5MC1	ATP5F1D	9606.ENSP00000377033	9606.ENSP00000215375	0.106	0	0	0	0.728	0.944	0.856	0	0.997
ATP5MC1	ATP5F1E	9606.ENSP00000377033	9606.ENSP00000243997	0	0	0	0	0.163	0.966	0.72	0	0.991
ATP5MC1	ATP5F1B	9606.ENSP00000377033	9606.ENSP00000262030	0.057	0	0	0	0.501	0.911	0.771	0	0.989
ATP5MC1	ATP5MC3	9606.ENSP00000377033	9606.ENSP00000284727	0	0	0.059	0.963	0.836	0.958	0.9	0	0.999
ATP5MC1	ATP5PO	9606.ENSP00000377033	9606.ENSP00000290299	0.086	0	0	0	0.633	0.84	0.82	0	0.989
ATP5MC1	ATP5MF	9606.ENSP00000377033	9606.ENSP00000292475	0	0	0	0	0.473	0.958	0.8	0	0.995
ATP5MC1	ATP5MG	9606.ENSP00000377033	9606.ENSP00000300688	0	0	0	0	0.462	0.829	0.8	0	0.98
ATP5MC1	ATP5PD	9606.ENSP00000377033	9606.ENSP00000301587	0	0	0	0	0.677	0.966	0.8	0	0.997
ATP5MC1	ATP5ME	9606.ENSP00000377033	9606.ENSP00000306003	0	0	0	0	0.607	0.966	0.8	0	0.997
ATP5MC1	CYC1	9606.ENSP00000377033	9606.ENSP00000317159	0	0	0	0	0.738	0.401	0.5	0	0.914
ATP5MC1	ATP5F1C	9606.ENSP00000377033	9606.ENSP00000349142	0.106	0	0	0	0.694	0.946	0.856	0	0.997
ATP5MC1	MT-ATP6	9606.ENSP00000377033	9606.ENSP00000354632	0.106	0	0	0	0.681	0.966	0.897	0	0.998
ATP5MC1	MT-ATP8	9606.ENSP00000377033	9606.ENSP00000355265	0	0	0	0	0	0.957	0.8	0	0.991
ATP5MC1	ATP5PB	9606.ENSP00000377033	9606.ENSP00000358737	0	0	0	0	0.422	0.966	0.8	0	0.995
ATP5MC1	ATP5MD	9606.ENSP00000377033	9606.ENSP00000358840	0	0	0	0	0.325	0.92	0.72	0	0.983
ATP5MC1	ATP5MPL	9606.ENSP00000377033	9606.ENSP00000401770	0	0	0	0	0.374	0.964	0.72	0	0.993
ATP5MC1	ATP5MC2	9606.ENSP00000377033	9606.ENSP00000499883	0	0	0.06	0.961	0.438	0.958	0.9	0	0.997
ATP5MC1	ATP5PF	9606.ENSP00000377033	9606.ENSP00000389649	0	0	0	0	0.411	0.957	0.8	0	0.994
ATP5MC1	ATP5F1A	9606.ENSP00000377033	9606.ENSP00000381736	0.106	0	0	0	0.695	0.849	0.856	0	0.993
ATP5MC2	ATP5F1D	9606.ENSP00000499883	9606.ENSP00000215375	0.106	0	0	0	0.7	0.951	0.764	0	0.996
ATP5MC2	ATP5F1E	9606.ENSP00000499883	9606.ENSP00000243997	0	0	0	0	0.168	0.95	0.54	0	0.979
ATP5MC2	ATP5F1B	9606.ENSP00000499883	9606.ENSP00000262030	0.057	0	0	0	0.426	0.933	0.625	0	0.984
ATP5MC2	ATP5MC3	9606.ENSP00000499883	9606.ENSP00000284727	0	0	0.056	0.968	0.32	0.958	0.9	0	0.996
ATP5MC2	ATP5PO	9606.ENSP00000499883	9606.ENSP00000290299	0.086	0	0	0	0.637	0.805	0.705	0	0.978
ATP5MC2	ATP5MF	9606.ENSP00000499883	9606.ENSP00000292475	0	0	0	0	0.329	0.83	0.8	0	0.975
ATP5MC2	ATP5MG	9606.ENSP00000499883	9606.ENSP00000300688	0	0	0	0	0.423	0.643	0.8	0	0.955
ATP5MC2	ATP5PD	9606.ENSP00000499883	9606.ENSP00000301587	0	0	0	0	0.629	0.939	0.8	0	0.995
ATP5MC2	ATP5ME	9606.ENSP00000499883	9606.ENSP00000306003	0	0	0	0	0.557	0.826	0.8	0	0.983
ATP5MC2	ATP5F1C	9606.ENSP00000499883	9606.ENSP00000349142	0.106	0	0	0	0.695	0.951	0.764	0	0.996
ATP5MC2	MT-ATP6	9606.ENSP00000499883	9606.ENSP00000354632	0.106	0	0	0	0.681	0.923	0.897	0	0.997
ATP5MC2	MT-ATP8	9606.ENSP00000499883	9606.ENSP00000355265	0	0	0	0	0	0.845	0.8	0	0.967
ATP5MC2	ATP5PB	9606.ENSP00000499883	9606.ENSP00000358737	0	0	0	0	0.409	0.939	0.8	0	0.992
ATP5MC2	ATP5MD	9606.ENSP00000499883	9606.ENSP00000358840	0	0	0	0	0.32	0.939	0.54	0	0.979
ATP5MC2	ATP5MC1	9606.ENSP00000499883	9606.ENSP00000377033	0	0	0.06	0.961	0.438	0.958	0.9	0	0.997
ATP5MC2	ATP5F1A	9606.ENSP00000499883	9606.ENSP00000381736	0.106	0	0	0	0.7	0.933	0.764	0	0.995
ATP5MC2	ATP5PF	9606.ENSP00000499883	9606.ENSP00000389649	0	0	0	0	0.358	0.933	0.8	0	0.99
ATP5MC2	ATP5MPL	9606.ENSP00000499883	9606.ENSP00000401770	0	0	0	0	0.16	0.83	0.54	0	0.928
ATP5MC3	ATP5F1D	9606.ENSP00000284727	9606.ENSP00000215375	0.106	0	0	0	0.691	0.969	0.764	0	0.997
ATP5MC3	ATP5F1E	9606.ENSP00000284727	9606.ENSP00000243997	0	0	0	0	0.162	0.951	0.54	0	0.979
ATP5MC3	ATP5F1B	9606.ENSP00000284727	9606.ENSP00000262030	0.057	0	0	0	0.448	0.937	0.625	0	0.986
ATP5MC3	ATP5MPL	9606.ENSP00000284727	9606.ENSP00000401770	0	0	0	0	0.326	0.842	0.54	0	0.946
ATP5MC3	ATP5MD	9606.ENSP00000284727	9606.ENSP00000358840	0	0	0	0	0.435	0.846	0.54	0	0.956
ATP5MC3	MT-ATP8	9606.ENSP00000284727	9606.ENSP00000355265	0	0	0	0	0	0.847	0.8	0	0.968
ATP5MC3	ATP5MG	9606.ENSP00000284727	9606.ENSP00000300688	0	0	0	0	0.624	0.744	0.8	0	0.979
ATP5MC3	ATP5PO	9606.ENSP00000284727	9606.ENSP00000290299	0.086	0	0	0	0.632	0.807	0.705	0	0.978
ATP5MC3	ATP5ME	9606.ENSP00000284727	9606.ENSP00000306003	0	0	0	0	0.544	0.843	0.8	0	0.984
ATP5MC3	ATP5MF	9606.ENSP00000284727	9606.ENSP00000292475	0	0	0	0	0.608	0.84	0.8	0	0.986
ATP5MC3	ATP5PF	9606.ENSP00000284727	9606.ENSP00000389649	0	0	0	0	0.422	0.934	0.8	0	0.991
ATP5MC3	ATP5MC2	9606.ENSP00000284727	9606.ENSP00000499883	0	0	0.056	0.968	0.32	0.958	0.9	0	0.996
ATP5MC3	ATP5PD	9606.ENSP00000284727	9606.ENSP00000301587	0	0	0	0	0.611	0.939	0.8	0	0.994
ATP5MC3	MT-ATP6	9606.ENSP00000284727	9606.ENSP00000354632	0.106	0	0	0	0.681	0.902	0.897	0	0.996
ATP5MC3	ATP5F1A	9606.ENSP00000284727	9606.ENSP00000381736	0.106	0	0	0	0.745	0.933	0.764	0	0.995
ATP5MC3	ATP5MC1	9606.ENSP00000284727	9606.ENSP00000377033	0	0	0.059	0.963	0.836	0.958	0.9	0	0.999
ATP5MC3	ATP5F1C	9606.ENSP00000284727	9606.ENSP00000349142	0.106	0	0	0	0.702	0.951	0.764	0	0.996
ATP5MC3	ATP5PB	9606.ENSP00000284727	9606.ENSP00000358737	0	0	0	0	0.578	0.966	0.8	0	0.996
ATP5MD	ATP5F1D	9606.ENSP00000358840	9606.ENSP00000215375	0	0	0	0	0.456	0.957	0.909	0	0.997
ATP5MD	ATP5F1E	9606.ENSP00000358840	9606.ENSP00000243997	0	0	0	0	0.53	0.953	0.909	0	0.997
ATP5MD	ATP5F1B	9606.ENSP00000358840	9606.ENSP00000262030	0	0	0	0	0.428	0.952	0.909	0	0.997
ATP5MD	ATP5MC3	9606.ENSP00000358840	9606.ENSP00000284727	0	0	0	0	0.435	0.846	0.54	0	0.956
ATP5MD	ATP5PO	9606.ENSP00000358840	9606.ENSP00000290299	0	0	0	0	0.652	0.84	0.844	0	0.99
ATP5MD	ATP5MF	9606.ENSP00000358840	9606.ENSP00000292475	0	0	0	0	0.664	0.943	0.72	0	0.994
ATP5MD	ATP5MG	9606.ENSP00000358840	9606.ENSP00000300688	0	0	0	0	0.663	0.849	0.844	0	0.991
ATP5MD	ATP5PD	9606.ENSP00000358840	9606.ENSP00000301587	0	0	0	0	0.757	0.961	0.909	0	0.999
ATP5MD	ATP5ME	9606.ENSP00000358840	9606.ENSP00000306003	0	0	0	0	0.787	0.943	0.909	0	0.998
ATP5MD	ATP5F1C	9606.ENSP00000358840	9606.ENSP00000349142	0	0	0	0	0.606	0.935	0.909	0	0.997
ATP5MD	MT-ATP6	9606.ENSP00000358840	9606.ENSP00000354632	0	0	0	0	0.256	0.961	0.909	0	0.997
ATP5MD	MT-ATP8	9606.ENSP00000358840	9606.ENSP00000355265	0	0	0	0	0.101	0.924	0.909	0	0.993
ATP5MD	ATP5PB	9606.ENSP00000358840	9606.ENSP00000358737	0	0	0	0	0.704	0.94	0.909	0	0.998
ATP5MD	ATP5MC2	9606.ENSP00000358840	9606.ENSP00000499883	0	0	0	0	0.32	0.939	0.54	0	0.979
ATP5MD	ATP5MC1	9606.ENSP00000358840	9606.ENSP00000377033	0	0	0	0	0.325	0.92	0.72	0	0.983
ATP5MD	ATP5PF	9606.ENSP00000358840	9606.ENSP00000389649	0	0	0	0	0.688	0.952	0.72	0	0.995
ATP5MD	ATP5F1A	9606.ENSP00000358840	9606.ENSP00000381736	0	0	0	0	0.454	0.958	0.909	0	0.997
ATP5MD	ATP5MPL	9606.ENSP00000358840	9606.ENSP00000401770	0	0	0	0	0.509	0.942	0.909	0	0.997
ATP5ME	ATP5F1D	9606.ENSP00000306003	9606.ENSP00000215375	0	0	0	0	0.743	0.991	0.967	0	0.999
ATP5ME	ATP5F1E	9606.ENSP00000306003	9606.ENSP00000243997	0	0	0	0	0.879	0.987	0.967	0	0.999
ATP5ME	NDUFB5	9606.ENSP00000306003	9606.ENSP00000259037	0	0	0	0	0.92	0.096	0	0	0.925
ATP5ME	ATP5F1B	9606.ENSP00000306003	9606.ENSP00000262030	0	0	0	0	0.459	0.959	0.967	0	0.999
ATP5ME	NDUFB9	9606.ENSP00000306003	9606.ENSP00000276689	0	0	0	0	0.915	0	0	0	0.915
ATP5ME	ATP5MC3	9606.ENSP00000306003	9606.ENSP00000284727	0	0	0	0	0.544	0.843	0.8	0	0.984
ATP5ME	ATP5PO	9606.ENSP00000306003	9606.ENSP00000290299	0	0	0	0	0.824	0.962	0.944	0	0.999
ATP5ME	ATP5MF	9606.ENSP00000306003	9606.ENSP00000292475	0	0	0	0	0.854	0.966	0.9	0	0.999
ATP5ME	ATP5MG	9606.ENSP00000306003	9606.ENSP00000300688	0	0	0	0	0.886	0.963	0.944	0	0.999
ATP5ME	ATP5PD	9606.ENSP00000306003	9606.ENSP00000301587	0	0	0	0	0.937	0.991	0.967	0	0.999
ATP5ME	NDUFA6	9606.ENSP00000306003	9606.ENSP00000482543	0	0	0	0	0.913	0.096	0	0	0.918
ATP5ME	COX6C	9606.ENSP00000306003	9606.ENSP00000429707	0	0	0	0	0.905	0.095	0	0	0.91
ATP5ME	COX7C	9606.ENSP00000306003	9606.ENSP00000425759	0	0	0	0	0.928	0.095	0	0	0.932
ATP5ME	NDUFS5	9606.ENSP00000306003	9606.ENSP00000362058	0	0	0	0	0.938	0.097	0	0	0.942
ATP5ME	UQCRQ	9606.ENSP00000306003	9606.ENSP00000367939	0	0	0	0	0.939	0	0	0	0.939
ATP5ME	ATP5MC2	9606.ENSP00000306003	9606.ENSP00000499883	0	0	0	0	0.557	0.826	0.8	0	0.983
ATP5ME	ATP5MPL	9606.ENSP00000306003	9606.ENSP00000401770	0	0	0	0	0.43	0.943	0.909	0	0.996
ATP5ME	ATP5MC1	9606.ENSP00000306003	9606.ENSP00000377033	0	0	0	0	0.607	0.966	0.8	0	0.997
ATP5ME	ATP5PB	9606.ENSP00000306003	9606.ENSP00000358737	0	0	0	0	0.71	0.997	0.967	0	0.999
ATP5ME	ATP5MD	9606.ENSP00000306003	9606.ENSP00000358840	0	0	0	0	0.787	0.943	0.909	0	0.998
ATP5ME	ATP5PF	9606.ENSP00000306003	9606.ENSP00000389649	0	0	0	0	0.859	0.985	0.9	0	0.999
ATP5ME	ATP5F1C	9606.ENSP00000306003	9606.ENSP00000349142	0	0	0	0	0.724	0.748	0.967	0	0.997
ATP5ME	MT-ATP8	9606.ENSP00000306003	9606.ENSP00000355265	0	0	0	0	0.109	0.964	0.967	0	0.998
ATP5ME	ATP5F1A	9606.ENSP00000306003	9606.ENSP00000381736	0	0	0	0	0.36	0.99	0.967	0	0.999
ATP5ME	MT-ATP6	9606.ENSP00000306003	9606.ENSP00000354632	0	0	0	0	0.256	0.957	0.967	0	0.998
ATP5MF	ATP5F1D	9606.ENSP00000292475	9606.ENSP00000215375	0	0	0	0	0.601	0.963	0.9	0	0.998
ATP5MF	ATP5F1E	9606.ENSP00000292475	9606.ENSP00000243997	0	0	0	0	0.732	0.935	0.9	0	0.998
ATP5MF	ATP5F1B	9606.ENSP00000292475	9606.ENSP00000262030	0	0	0	0	0.694	0.943	0.9	0	0.998
ATP5MF	ATP5MC3	9606.ENSP00000292475	9606.ENSP00000284727	0	0	0	0	0.608	0.84	0.8	0	0.986
ATP5MF	ATP5PO	9606.ENSP00000292475	9606.ENSP00000290299	0	0	0	0	0.844	0.809	0.9	0	0.996
ATP5MF	ATP5MC2	9606.ENSP00000292475	9606.ENSP00000499883	0	0	0	0	0.329	0.83	0.8	0	0.975
ATP5MF	MT-ATP8	9606.ENSP00000292475	9606.ENSP00000355265	0	0	0	0	0.109	0.931	0.9	0	0.993
ATP5MF	ATP5MD	9606.ENSP00000292475	9606.ENSP00000358840	0	0	0	0	0.664	0.943	0.72	0	0.994
ATP5MF	ATP5MPL	9606.ENSP00000292475	9606.ENSP00000401770	0	0	0	0	0.716	0.959	0.72	0	0.996
ATP5MF	MT-ATP6	9606.ENSP00000292475	9606.ENSP00000354632	0	0	0	0	0.274	0.966	0.9	0	0.997
ATP5MF	ATP5MC1	9606.ENSP00000292475	9606.ENSP00000377033	0	0	0	0	0.473	0.958	0.8	0	0.995
ATP5MF	ATP5F1C	9606.ENSP00000292475	9606.ENSP00000349142	0	0	0	0	0.66	0.758	0.9	0	0.991
ATP5MF	ATP5ME	9606.ENSP00000292475	9606.ENSP00000306003	0	0	0	0	0.854	0.966	0.9	0	0.999
ATP5MF	ATP5PD	9606.ENSP00000292475	9606.ENSP00000301587	0	0	0	0	0.901	0.942	0.9	0	0.999
ATP5MF	ATP5F1A	9606.ENSP00000292475	9606.ENSP00000381736	0	0	0	0	0.688	0.938	0.9	0	0.997
ATP5MF	ATP5PF	9606.ENSP00000292475	9606.ENSP00000389649	0	0	0	0	0.832	0.944	0.9	0	0.998
ATP5MF	ATP5MG	9606.ENSP00000292475	9606.ENSP00000300688	0	0	0	0	0.779	0.872	0.9	0	0.996
ATP5MF	ATP5PB	9606.ENSP00000292475	9606.ENSP00000358737	0	0	0	0	0.767	0.998	0.9	0	0.999
ATP5MG	ATP5F1D	9606.ENSP00000300688	9606.ENSP00000215375	0	0	0	0	0.744	0.964	0.944	0	0.999
ATP5MG	ATP5F1E	9606.ENSP00000300688	9606.ENSP00000243997	0	0	0	0	0.76	0.842	0.944	0	0.997
ATP5MG	ATP5F1B	9606.ENSP00000300688	9606.ENSP00000262030	0	0	0	0	0.47	0.96	0.944	0	0.998
ATP5MG	ATP5MC3	9606.ENSP00000300688	9606.ENSP00000284727	0	0	0	0	0.624	0.744	0.8	0	0.979
ATP5MG	ATP5PO	9606.ENSP00000300688	9606.ENSP00000290299	0	0	0	0	0.763	0.851	0.933	0	0.997
ATP5MG	ATP5MF	9606.ENSP00000300688	9606.ENSP00000292475	0	0	0	0	0.779	0.872	0.9	0	0.996
ATP5MG	UQCRQ	9606.ENSP00000300688	9606.ENSP00000367939	0	0	0	0	0.895	0.234	0	0	0.916
ATP5MG	COX7C	9606.ENSP00000300688	9606.ENSP00000425759	0	0	0	0	0.911	0.092	0	0	0.916
ATP5MG	ATP5MC2	9606.ENSP00000300688	9606.ENSP00000499883	0	0	0	0	0.423	0.643	0.8	0	0.955
ATP5MG	MT-ATP8	9606.ENSP00000300688	9606.ENSP00000355265	0	0	0	0	0.128	0.75	0.944	0	0.986
ATP5MG	ATP5MPL	9606.ENSP00000300688	9606.ENSP00000401770	0	0	0	0	0.531	0.828	0.844	0	0.986
ATP5MG	ATP5MC1	9606.ENSP00000300688	9606.ENSP00000377033	0	0	0	0	0.462	0.829	0.8	0	0.98
ATP5MG	ATP5MD	9606.ENSP00000300688	9606.ENSP00000358840	0	0	0	0	0.663	0.849	0.844	0	0.991
ATP5MG	MT-ATP6	9606.ENSP00000300688	9606.ENSP00000354632	0	0	0	0	0.374	0.843	0.944	0	0.994
ATP5MG	ATP5ME	9606.ENSP00000300688	9606.ENSP00000306003	0	0	0	0	0.886	0.963	0.944	0	0.999
ATP5MG	ATP5F1C	9606.ENSP00000300688	9606.ENSP00000349142	0	0	0	0	0.761	0.762	0.944	0	0.996
ATP5MG	ATP5PB	9606.ENSP00000300688	9606.ENSP00000358737	0	0	0	0	0.881	0.998	0.944	0	0.999
ATP5MG	ATP5PD	9606.ENSP00000300688	9606.ENSP00000301587	0	0	0	0	0.934	0.929	0.944	0	0.999
ATP5MG	ATP5F1A	9606.ENSP00000300688	9606.ENSP00000381736	0	0	0	0	0.381	0.935	0.944	0	0.997
ATP5MG	ATP5PF	9606.ENSP00000300688	9606.ENSP00000389649	0	0	0	0	0.837	0.911	0.9	0	0.998
ATP5MPL	ATP5F1D	9606.ENSP00000401770	9606.ENSP00000215375	0	0	0	0	0.239	0.934	0.909	0	0.995
ATP5MPL	ATP5F1E	9606.ENSP00000401770	9606.ENSP00000243997	0	0	0	0	0.307	0.933	0.909	0	0.995
ATP5MPL	ATP5F1B	9606.ENSP00000401770	9606.ENSP00000262030	0	0	0	0	0.181	0.934	0.909	0	0.994
ATP5MPL	ATP5MC3	9606.ENSP00000401770	9606.ENSP00000284727	0	0	0	0	0.326	0.842	0.54	0	0.946
ATP5MPL	ATP5PO	9606.ENSP00000401770	9606.ENSP00000290299	0	0	0	0	0.423	0.806	0.844	0	0.981
ATP5MPL	ATP5MF	9606.ENSP00000401770	9606.ENSP00000292475	0	0	0	0	0.716	0.959	0.72	0	0.996
ATP5MPL	ATP5MG	9606.ENSP00000401770	9606.ENSP00000300688	0	0	0	0	0.531	0.828	0.844	0	0.986
ATP5MPL	ATP5PD	9606.ENSP00000401770	9606.ENSP00000301587	0	0	0	0	0.532	0.96	0.909	0	0.998
ATP5MPL	ATP5ME	9606.ENSP00000401770	9606.ENSP00000306003	0	0	0	0	0.43	0.943	0.909	0	0.996
ATP5MPL	ATP5F1C	9606.ENSP00000401770	9606.ENSP00000349142	0	0	0	0	0.22	0.741	0.909	0	0.98
ATP5MPL	MT-ATP6	9606.ENSP00000401770	9606.ENSP00000354632	0	0	0	0	0.163	0.96	0.909	0	0.996
ATP5MPL	MT-ATP8	9606.ENSP00000401770	9606.ENSP00000355265	0	0	0	0	0.139	0.933	0.909	0	0.994
ATP5MPL	ATP5PB	9606.ENSP00000401770	9606.ENSP00000358737	0	0	0	0	0.294	0.966	0.909	0	0.997
ATP5MPL	ATP5MD	9606.ENSP00000401770	9606.ENSP00000358840	0	0	0	0	0.509	0.942	0.909	0	0.997
ATP5MPL	ATP5MC1	9606.ENSP00000401770	9606.ENSP00000377033	0	0	0	0	0.374	0.964	0.72	0	0.993
ATP5MPL	ATP5F1A	9606.ENSP00000401770	9606.ENSP00000381736	0	0	0	0	0.15	0.933	0.909	0	0.994
ATP5MPL	ATP5PF	9606.ENSP00000401770	9606.ENSP00000389649	0	0	0	0	0.456	0.934	0.72	0	0.989
ATP5MPL	ATP5MC2	9606.ENSP00000401770	9606.ENSP00000499883	0	0	0	0	0.16	0.83	0.54	0	0.928
ATP5PB	ATP5F1D	9606.ENSP00000358737	9606.ENSP00000215375	0	0	0	0	0.951	0.997	0.967	0	0.999
ATP5PB	ATP5F1E	9606.ENSP00000358737	9606.ENSP00000243997	0	0	0	0	0.208	0.966	0.967	0	0.999
ATP5PB	NDUFB5	9606.ENSP00000358737	9606.ENSP00000259037	0	0	0	0	0.846	0.469	0	0	0.914
ATP5PB	ATP5F1B	9606.ENSP00000358737	9606.ENSP00000262030	0	0	0	0	0.895	0.998	0.967	0	0.999
ATP5PB	UQCRC2	9606.ENSP00000358737	9606.ENSP00000268379	0	0	0	0	0.927	0.141	0	0	0.935
ATP5PB	ATP5MC3	9606.ENSP00000358737	9606.ENSP00000284727	0	0	0	0	0.578	0.966	0.8	0	0.996
ATP5PB	ATP5PO	9606.ENSP00000358737	9606.ENSP00000290299	0	0	0	0	0.959	0.964	0.944	0	0.999
ATP5PB	ATP5MF	9606.ENSP00000358737	9606.ENSP00000292475	0	0	0	0	0.767	0.998	0.9	0	0.999
ATP5PB	ATP5MG	9606.ENSP00000358737	9606.ENSP00000300688	0	0	0	0	0.881	0.998	0.944	0	0.999
ATP5PB	ATP5PD	9606.ENSP00000358737	9606.ENSP00000301587	0	0	0	0	0.961	0.997	0.967	0	0.999
ATP5PB	ATP5ME	9606.ENSP00000358737	9606.ENSP00000306003	0	0	0	0	0.71	0.997	0.967	0	0.999
ATP5PB	UQCRFS1	9606.ENSP00000358737	9606.ENSP00000306397	0	0	0	0	0.937	0.16	0	0	0.945
ATP5PB	COX5A	9606.ENSP00000358737	9606.ENSP00000317780	0	0	0	0	0.929	0.213	0	0	0.942
ATP5PB	ATP5F1C	9606.ENSP00000358737	9606.ENSP00000349142	0	0	0	0	0.977	0.997	0.967	0	0.999
ATP5PB	MT-ATP6	9606.ENSP00000358737	9606.ENSP00000354632	0	0	0	0	0.257	0.966	0.967	0	0.999
ATP5PB	MT-ATP8	9606.ENSP00000358737	9606.ENSP00000355265	0	0	0	0	0.11	0.99	0.967	0	0.999
ATP5PB	UQCRB	9606.ENSP00000358737	9606.ENSP00000430494	0	0	0	0	0.925	0.276	0	0	0.943
ATP5PB	ATP5MC2	9606.ENSP00000358737	9606.ENSP00000499883	0	0	0	0	0.409	0.939	0.8	0	0.992
ATP5PB	ATP5MPL	9606.ENSP00000358737	9606.ENSP00000401770	0	0	0	0	0.294	0.966	0.909	0	0.997
ATP5PB	ATP5MD	9606.ENSP00000358737	9606.ENSP00000358840	0	0	0	0	0.704	0.94	0.909	0	0.998
ATP5PB	ATP5F1A	9606.ENSP00000358737	9606.ENSP00000381736	0	0	0	0	0.967	0.997	0.967	0	0.999
ATP5PB	ATP5PF	9606.ENSP00000358737	9606.ENSP00000389649	0	0	0	0	0.776	0.997	0.9	0	0.999
ATP5PB	ATP5MC1	9606.ENSP00000358737	9606.ENSP00000377033	0	0	0	0	0.422	0.966	0.8	0	0.995
ATP5PD	ATP5F1D	9606.ENSP00000301587	9606.ENSP00000215375	0	0	0	0	0.935	0.99	0.967	0	0.999
ATP5PD	ATP5F1E	9606.ENSP00000301587	9606.ENSP00000243997	0	0	0	0	0.85	0.966	0.967	0	0.999
ATP5PD	NDUFA2	9606.ENSP00000301587	9606.ENSP00000252102	0	0	0	0	0.938	0.095	0	0	0.942
ATP5PD	COX5B	9606.ENSP00000301587	9606.ENSP00000258424	0	0	0	0	0.941	0	0	0	0.941
ATP5PD	NDUFB5	9606.ENSP00000301587	9606.ENSP00000259037	0	0	0	0	0.925	0	0	0	0.925
ATP5PD	ATP5F1B	9606.ENSP00000301587	9606.ENSP00000262030	0	0	0	0	0.912	0.987	0.967	0	0.999
ATP5PD	NDUFB10	9606.ENSP00000301587	9606.ENSP00000268668	0	0	0	0	0.915	0.209	0	0	0.93
ATP5PD	NDUFB11	9606.ENSP00000301587	9606.ENSP00000276062	0	0	0	0	0.92	0	0	0	0.92
ATP5PD	NDUFB9	9606.ENSP00000301587	9606.ENSP00000276689	0	0	0	0	0.969	0.162	0	0	0.973
ATP5PD	ATP5MC3	9606.ENSP00000301587	9606.ENSP00000284727	0	0	0	0	0.611	0.939	0.8	0	0.994
ATP5PD	ATP5PO	9606.ENSP00000301587	9606.ENSP00000290299	0	0	0	0	0.959	0.938	0.944	0	0.999
ATP5PD	ATP5MF	9606.ENSP00000301587	9606.ENSP00000292475	0	0	0	0	0.901	0.942	0.9	0	0.999
ATP5PD	NDUFS4	9606.ENSP00000301587	9606.ENSP00000296684	0	0	0	0	0.935	0.096	0	0	0.939
ATP5PD	ATP5MG	9606.ENSP00000301587	9606.ENSP00000300688	0	0	0	0	0.934	0.929	0.944	0	0.999
ATP5PD	NDUFB6	9606.ENSP00000301587	9606.ENSP00000369176	0	0	0	0	0.9	0.096	0	0	0.906
ATP5PD	UQCR11	9606.ENSP00000301587	9606.ENSP00000467262	0	0	0	0	0.913	0	0	0	0.913
ATP5PD	UQCR10	9606.ENSP00000301587	9606.ENSP00000332887	0	0	0	0	0.917	0.092	0	0	0.921
ATP5PD	COX7C	9606.ENSP00000301587	9606.ENSP00000425759	0	0	0	0	0.926	0.162	0	0	0.935
ATP5PD	NDUFA12	9606.ENSP00000301587	9606.ENSP00000330737	0	0	0	0	0.938	0.237	0	0	0.95
ATP5PD	UQCRQ	9606.ENSP00000301587	9606.ENSP00000367939	0	0	0	0	0.932	0.21	0	0	0.944
ATP5PD	NDUFA8	9606.ENSP00000301587	9606.ENSP00000362873	0	0	0	0	0.937	0.096	0	0	0.94
ATP5PD	COX6C	9606.ENSP00000301587	9606.ENSP00000429707	0	0	0	0	0.916	0.202	0	0	0.93
ATP5PD	UQCRB	9606.ENSP00000301587	9606.ENSP00000430494	0	0	0	0	0.933	0.162	0	0	0.942
ATP5PD	COX5A	9606.ENSP00000301587	9606.ENSP00000317780	0	0	0	0	0.973	0.162	0	0	0.976
ATP5PD	ATP5MC2	9606.ENSP00000301587	9606.ENSP00000499883	0	0	0	0	0.629	0.939	0.8	0	0.995
ATP5PD	MT-ATP8	9606.ENSP00000301587	9606.ENSP00000355265	0	0	0	0	0.126	0.958	0.967	0	0.998
ATP5PD	ATP5MPL	9606.ENSP00000301587	9606.ENSP00000401770	0	0	0	0	0.532	0.96	0.909	0	0.998
ATP5PD	ATP5PB	9606.ENSP00000301587	9606.ENSP00000358737	0	0	0	0	0.961	0.997	0.967	0	0.999
ATP5PD	ATP5F1C	9606.ENSP00000301587	9606.ENSP00000349142	0	0	0	0	0.97	0.983	0.967	0	0.999
ATP5PD	ATP5MD	9606.ENSP00000301587	9606.ENSP00000358840	0	0	0	0	0.757	0.961	0.909	0	0.999
ATP5PD	ATP5ME	9606.ENSP00000301587	9606.ENSP00000306003	0	0	0	0	0.937	0.991	0.967	0	0.999
ATP5PD	ATP5PF	9606.ENSP00000301587	9606.ENSP00000389649	0	0	0	0	0.931	0.983	0.9	0	0.999
ATP5PD	ATP5MC1	9606.ENSP00000301587	9606.ENSP00000377033	0	0	0	0	0.677	0.966	0.8	0	0.997
ATP5PD	ATP5F1A	9606.ENSP00000301587	9606.ENSP00000381736	0	0	0	0	0.911	0.985	0.967	0	0.999
ATP5PD	MT-ATP6	9606.ENSP00000301587	9606.ENSP00000354632	0	0	0	0	0.335	0.966	0.967	0	0.999
ATP5PF	ATP5F1D	9606.ENSP00000389649	9606.ENSP00000215375	0	0	0	0	0.487	0.984	0.9	0	0.999
ATP5PF	ATP5F1E	9606.ENSP00000389649	9606.ENSP00000243997	0	0	0	0	0.488	0.987	0.9	0	0.999
ATP5PF	ATP5F1B	9606.ENSP00000389649	9606.ENSP00000262030	0	0	0	0	0.293	0.988	0.9	0	0.999
ATP5PF	ATP5MC3	9606.ENSP00000389649	9606.ENSP00000284727	0	0	0	0	0.422	0.934	0.8	0	0.991
ATP5PF	ATP5PO	9606.ENSP00000389649	9606.ENSP00000290299	0	0	0	0	0.897	0.965	0.9	0	0.999
ATP5PF	ATP5MF	9606.ENSP00000389649	9606.ENSP00000292475	0	0	0	0	0.832	0.944	0.9	0	0.998
ATP5PF	ATP5MG	9606.ENSP00000389649	9606.ENSP00000300688	0	0	0	0	0.837	0.911	0.9	0	0.998
ATP5PF	ATP5PD	9606.ENSP00000389649	9606.ENSP00000301587	0	0	0	0	0.931	0.983	0.9	0	0.999
ATP5PF	ATP5ME	9606.ENSP00000389649	9606.ENSP00000306003	0	0	0	0	0.859	0.985	0.9	0	0.999
ATP5PF	NDUFA12	9606.ENSP00000389649	9606.ENSP00000330737	0	0	0	0	0.975	0	0	0	0.975
ATP5PF	NDUFA4	9606.ENSP00000389649	9606.ENSP00000339720	0	0	0	0	0.928	0.225	0	0	0.942
ATP5PF	ATP5F1C	9606.ENSP00000389649	9606.ENSP00000349142	0	0	0	0	0.855	0.944	0.9	0	0.999
ATP5PF	MT-ATP6	9606.ENSP00000389649	9606.ENSP00000354632	0	0	0	0	0.164	0.936	0.9	0	0.994
ATP5PF	MT-ATP8	9606.ENSP00000389649	9606.ENSP00000355265	0	0	0	0	0.082	0.707	0.9	0	0.97
ATP5PF	ATP5PB	9606.ENSP00000389649	9606.ENSP00000358737	0	0	0	0	0.776	0.997	0.9	0	0.999
ATP5PF	ATP5MD	9606.ENSP00000389649	9606.ENSP00000358840	0	0	0	0	0.688	0.952	0.72	0	0.995
ATP5PF	NDUFB6	9606.ENSP00000389649	9606.ENSP00000369176	0	0	0	0	0.973	0	0	0	0.973
ATP5PF	ATP5MC1	9606.ENSP00000389649	9606.ENSP00000377033	0	0	0	0	0.411	0.957	0.8	0	0.994
ATP5PF	ATP5F1A	9606.ENSP00000389649	9606.ENSP00000381736	0	0	0	0	0.498	0.984	0.9	0	0.999
ATP5PF	NDUFA6	9606.ENSP00000389649	9606.ENSP00000482543	0	0	0	0	0.938	0	0	0	0.938
ATP5PF	COX7C	9606.ENSP00000389649	9606.ENSP00000425759	0	0	0	0	0.957	0	0	0	0.957
ATP5PF	NDUFA5	9606.ENSP00000389649	9606.ENSP00000417142	0	0	0	0	0.956	0.096	0	0	0.959
ATP5PF	ATP5MPL	9606.ENSP00000389649	9606.ENSP00000401770	0	0	0	0	0.456	0.934	0.72	0	0.989
ATP5PF	ATP5MC2	9606.ENSP00000389649	9606.ENSP00000499883	0	0	0	0	0.358	0.933	0.8	0	0.99
ATP5PO	ATP5F1D	9606.ENSP00000290299	9606.ENSP00000215375	0.12	0	0	0	0.897	0.968	0.978	0	0.999
ATP5PO	ATP5F1E	9606.ENSP00000290299	9606.ENSP00000243997	0	0	0	0	0.521	0.843	0.944	0	0.995
ATP5PO	ATP5F1B	9606.ENSP00000290299	9606.ENSP00000262030	0.061	0	0	0	0.889	0.971	0.944	0	0.999
ATP5PO	NDUFS3	9606.ENSP00000290299	9606.ENSP00000263774	0.118	0	0	0	0.873	0.199	0	0	0.902
ATP5PO	UQCRC2	9606.ENSP00000290299	9606.ENSP00000268379	0	0	0	0	0.879	0.616	0	0	0.951
ATP5PO	ATP5MC3	9606.ENSP00000290299	9606.ENSP00000284727	0.086	0	0	0	0.632	0.807	0.705	0	0.978
ATP5PO	NDUFS4	9606.ENSP00000290299	9606.ENSP00000296684	0	0	0	0	0.893	0.428	0	0	0.936
ATP5PO	ATP5MPL	9606.ENSP00000290299	9606.ENSP00000401770	0	0	0	0	0.423	0.806	0.844	0	0.981
ATP5PO	ATP5MC2	9606.ENSP00000290299	9606.ENSP00000499883	0.086	0	0	0	0.637	0.805	0.705	0	0.978
ATP5PO	ATP5MC1	9606.ENSP00000290299	9606.ENSP00000377033	0.086	0	0	0	0.633	0.84	0.82	0	0.989
ATP5PO	MT-ATP8	9606.ENSP00000290299	9606.ENSP00000355265	0	0	0	0	0.097	0.519	0.944	0	0.973
ATP5PO	ATP5MD	9606.ENSP00000290299	9606.ENSP00000358840	0	0	0	0	0.652	0.84	0.844	0	0.99
ATP5PO	ATP5PF	9606.ENSP00000290299	9606.ENSP00000389649	0	0	0	0	0.897	0.965	0.9	0	0.999
ATP5PO	ATP5F1A	9606.ENSP00000290299	9606.ENSP00000381736	0.12	0	0	0	0.958	0.954	0.978	0	0.999
ATP5PO	MT-ATP6	9606.ENSP00000290299	9606.ENSP00000354632	0.12	0	0	0	0.858	0.843	0.978	0	0.999
ATP5PO	ATP5PD	9606.ENSP00000290299	9606.ENSP00000301587	0	0	0	0	0.959	0.938	0.944	0	0.999
ATP5PO	ATP5PB	9606.ENSP00000290299	9606.ENSP00000358737	0	0	0	0	0.959	0.964	0.944	0	0.999
ATP5PO	ATP5MG	9606.ENSP00000290299	9606.ENSP00000300688	0	0	0	0	0.763	0.851	0.933	0	0.997
ATP5PO	ATP5MF	9606.ENSP00000290299	9606.ENSP00000292475	0	0	0	0	0.844	0.809	0.9	0	0.996
ATP5PO	ATP5F1C	9606.ENSP00000290299	9606.ENSP00000349142	0.12	0	0	0	0.937	0.946	0.978	0	0.999
ATP5PO	ATP5ME	9606.ENSP00000290299	9606.ENSP00000306003	0	0	0	0	0.824	0.962	0.944	0	0.999
BBOX1	ALDH9A1	9606.ENSP00000263182	9606.ENSP00000346827	0	0	0	0	0.1	0.057	0.913	0	0.92
CAD	DHODH	9606.ENSP00000264705	9606.ENSP00000219240	0.095	0	0	0	0.619	0.071	0.937	0	0.977
CAD	PPAT	9606.ENSP00000264705	9606.ENSP00000264220	0.111	0	0	0	0.539	0	0.911	0	0.96
CDIPT	CRLS1	9606.ENSP00000219789	9606.ENSP00000368140	0	0	0	0	0.049	0	0.9	0	0.9
CDIPT	PGS1	9606.ENSP00000219789	9606.ENSP00000262764	0.084	0	0	0	0.117	0	0.908	0	0.919
COQ3	COQ6	9606.ENSP00000254759	9606.ENSP00000333946	0.115	0	0.232	0	0.072	0.565	0.843	0	0.949
COQ3	COQ7	9606.ENSP00000254759	9606.ENSP00000322316	0	0	0	0	0.305	0.351	0.965	0	0.983
COQ6	COQ3	9606.ENSP00000333946	9606.ENSP00000254759	0.115	0	0.232	0	0.072	0.565	0.843	0	0.949
COQ7	COQ3	9606.ENSP00000322316	9606.ENSP00000254759	0	0	0	0	0.305	0.351	0.965	0	0.983
COX4I1	NDUFB4	9606.ENSP00000457513	9606.ENSP00000184266	0	0	0	0	0.44	0.856	0	0	0.916
COX4I1	UQCRC1	9606.ENSP00000457513	9606.ENSP00000203407	0	0	0	0	0.711	0.969	0.608	0	0.996
COX4I1	NDUFB7	9606.ENSP00000457513	9606.ENSP00000215565	0	0	0	0	0.508	0.897	0	0	0.947
COX4I1	COX6A1	9606.ENSP00000457513	9606.ENSP00000229379	0	0	0	0	0.678	0.977	0.851	0	0.998
COX4I1	NDUFA2	9606.ENSP00000457513	9606.ENSP00000252102	0	0	0	0	0.462	0.906	0	0	0.947
COX4I1	NDUFA10	9606.ENSP00000457513	9606.ENSP00000252711	0	0	0	0	0.629	0.884	0.114	0	0.958
COX4I1	COX5B	9606.ENSP00000457513	9606.ENSP00000258424	0	0	0	0	0.923	0.986	0.866	0	0.999
COX4I1	NDUFB5	9606.ENSP00000457513	9606.ENSP00000259037	0	0	0	0	0.431	0.851	0	0	0.911
COX4I1	NDUFS3	9606.ENSP00000457513	9606.ENSP00000263774	0	0	0	0	0.741	0.933	0	0	0.982
COX4I1	UQCRC2	9606.ENSP00000457513	9606.ENSP00000268379	0	0	0	0	0.654	0.985	0.714	0	0.998
COX4I1	NDUFB10	9606.ENSP00000457513	9606.ENSP00000268668	0	0	0	0	0.916	0.876	0	0	0.989
COX4I1	NDUFS6	9606.ENSP00000457513	9606.ENSP00000274137	0	0	0	0	0.594	0.882	0	0	0.95
COX4I1	NDUFB11	9606.ENSP00000457513	9606.ENSP00000276062	0	0	0	0	0.739	0.874	0	0	0.965
COX4I1	NDUFB9	9606.ENSP00000457513	9606.ENSP00000276689	0	0	0	0	0.784	0.876	0	0	0.972
COX4I1	COX6A2	9606.ENSP00000457513	9606.ENSP00000287490	0	0	0	0	0.535	0.96	0.659	0	0.993
COX4I1	COX7A1	9606.ENSP00000457513	9606.ENSP00000292907	0	0	0	0	0.129	0.936	0.36	0	0.961
COX4I1	NDUFS4	9606.ENSP00000457513	9606.ENSP00000296684	0	0	0	0	0.403	0.886	0	0	0.929
COX4I1	UQCRFS1	9606.ENSP00000457513	9606.ENSP00000306397	0	0	0	0	0.852	0.967	0.633	0	0.998
COX4I1	UQCRH	9606.ENSP00000457513	9606.ENSP00000309565	0	0	0	0	0.679	0.917	0.623	0	0.989
COX4I1	NDUFS8	9606.ENSP00000457513	9606.ENSP00000315774	0	0	0	0	0.747	0.88	0	0	0.968
COX4I1	CYC1	9606.ENSP00000457513	9606.ENSP00000317159	0	0	0	0	0.863	0.97	0.598	0	0.998
COX4I1	COX5A	9606.ENSP00000457513	9606.ENSP00000317780	0	0	0	0	0.923	0.996	0.888	0	0.999
COX4I1	COX8A	9606.ENSP00000457513	9606.ENSP00000321260	0	0	0	0	0.358	0.913	0.8	0	0.987
COX4I1	NDUFA12	9606.ENSP00000457513	9606.ENSP00000330737	0	0	0	0	0.673	0.864	0	0	0.953
COX4I1	UQCR10	9606.ENSP00000457513	9606.ENSP00000332887	0	0	0	0	0.622	0.959	0.632	0	0.993
COX4I1	NDUFA4	9606.ENSP00000457513	9606.ENSP00000339720	0	0	0	0	0.367	0.86	0.8	0	0.98
COX4I1	MT-CO1	9606.ENSP00000457513	9606.ENSP00000354499	0	0	0	0	0.185	0.987	0.8	0	0.997
COX4I1	MT-CYB	9606.ENSP00000457513	9606.ENSP00000354554	0	0	0	0	0.12	0.923	0.54	0	0.966
COX4I1	MT-CO2	9606.ENSP00000457513	9606.ENSP00000354876	0	0	0	0	0.41	0.999	0.888	0	0.999
COX4I1	MT-CO3	9606.ENSP00000457513	9606.ENSP00000354982	0	0	0	0	0.155	0.984	0.888	0	0.998
COX4I1	NDUFS2	9606.ENSP00000457513	9606.ENSP00000356972	0	0	0	0	0.907	0.898	0	0	0.99
COX4I1	COX7A2	9606.ENSP00000457513	9606.ENSP00000359098	0	0	0	0	0.608	0.893	0.54	0	0.979
COX4I1	NDUFA1	9606.ENSP00000457513	9606.ENSP00000360492	0	0	0	0	0.403	0.844	0	0	0.902
COX4I1	NDUFS5	9606.ENSP00000457513	9606.ENSP00000362058	0	0	0	0	0.56	0.852	0	0	0.932
COX4I1	NDUFA8	9606.ENSP00000457513	9606.ENSP00000362873	0	0	0	0	0.731	0.897	0	0	0.971
COX4I1	COX4I2	9606.ENSP00000457513	9606.ENSP00000365243	0	0	0.072	0.929	0	0	0.9	0	0.903
COX4I1	UQCRQ	9606.ENSP00000457513	9606.ENSP00000367939	0	0	0	0	0.777	0.978	0.714	0	0.998
COX4I1	NDUFB6	9606.ENSP00000457513	9606.ENSP00000369176	0	0	0	0	0.551	0.851	0	0	0.93
COX4I1	COX7B2	9606.ENSP00000457513	9606.ENSP00000379784	0	0	0	0	0.19	0.838	0.54	0	0.934
COX4I1	NDUFS1	9606.ENSP00000457513	9606.ENSP00000392709	0	0	0	0	0.289	0.91	0	0	0.933
COX4I1	NDUFA5	9606.ENSP00000457513	9606.ENSP00000417142	0	0	0	0	0.406	0.9	0	0	0.938
COX4I1	NDUFA3	9606.ENSP00000457513	9606.ENSP00000418438	0	0	0	0	0.451	0.844	0	0	0.91
COX4I1	COX7C	9606.ENSP00000457513	9606.ENSP00000425759	0	0	0	0	0.885	0.979	0.888	0	0.999
COX4I1	COX6C	9606.ENSP00000457513	9606.ENSP00000429707	0	0	0	0	0.84	0.992	0.8	0	0.999
COX4I1	UQCRB	9606.ENSP00000457513	9606.ENSP00000430494	0	0	0	0	0.76	0.968	0.632	0	0.996
COX4I1	NDUFAB1	9606.ENSP00000457513	9606.ENSP00000458770	0	0	0	0	0.338	0.856	0	0	0.9
COX4I1	NDUFA6	9606.ENSP00000457513	9606.ENSP00000482543	0	0	0	0	0.371	0.852	0	0	0.903
COX4I1	NDUFV1	9606.ENSP00000457513	9606.ENSP00000497587	0	0	0	0	0.697	0.864	0	0	0.957
COX4I1	UQCR11	9606.ENSP00000457513	9606.ENSP00000467262	0	0	0	0	0.664	0.923	0.54	0	0.987
COX4I1	COX7B	9606.ENSP00000457513	9606.ENSP00000497474	0	0	0	0	0.268	0.964	0.8	0	0.994
COX4I1	COX6B1	9606.ENSP00000457513	9606.ENSP00000466818	0	0	0	0	0.589	0.969	0.85	0	0.997
COX4I2	UQCRC1	9606.ENSP00000365243	9606.ENSP00000203407	0	0	0	0	0.649	0.521	0.608	0	0.928
COX4I2	COX6A1	9606.ENSP00000365243	9606.ENSP00000229379	0	0	0	0	0.534	0.894	0.659	0	0.981
COX4I2	COX5B	9606.ENSP00000365243	9606.ENSP00000258424	0	0	0	0	0.691	0.626	0.693	0	0.961
COX4I2	UQCRC2	9606.ENSP00000365243	9606.ENSP00000268379	0	0	0	0	0.616	0.771	0.714	0	0.972
COX4I2	COX6A2	9606.ENSP00000365243	9606.ENSP00000287490	0	0	0	0	0.55	0.747	0.659	0	0.957
COX4I2	UQCRFS1	9606.ENSP00000365243	9606.ENSP00000306397	0	0	0	0	0.789	0.82	0.633	0	0.984
COX4I2	UQCRH	9606.ENSP00000365243	9606.ENSP00000309565	0	0	0	0	0.609	0.472	0.623	0	0.915
COX4I2	CYC1	9606.ENSP00000365243	9606.ENSP00000317159	0	0	0	0	0.824	0.837	0.598	0	0.987
COX4I2	COX5A	9606.ENSP00000365243	9606.ENSP00000317780	0	0	0	0	0.689	0.918	0.744	0	0.992
COX4I2	UQCR10	9606.ENSP00000365243	9606.ENSP00000332887	0	0	0	0	0.538	0.805	0.632	0	0.963
COX4I2	MT-CO2	9606.ENSP00000365243	9606.ENSP00000354876	0	0	0	0	0.068	0.644	0.744	0	0.907
COX4I2	MT-CO3	9606.ENSP00000365243	9606.ENSP00000354982	0	0	0	0	0.09	0.822	0.744	0	0.954
COX4I2	COX4I1	9606.ENSP00000365243	9606.ENSP00000457513	0	0	0.072	0.929	0	0	0.9	0	0.903
COX4I2	UQCR11	9606.ENSP00000365243	9606.ENSP00000467262	0	0	0	0	0.592	0.539	0.54	0	0.905
COX4I2	COX6B1	9606.ENSP00000365243	9606.ENSP00000466818	0	0	0	0	0.332	0.663	0.655	0	0.915
COX4I2	COX6C	9606.ENSP00000365243	9606.ENSP00000429707	0	0	0	0	0.356	0.894	0.54	0	0.966
COX4I2	UQCRB	9606.ENSP00000365243	9606.ENSP00000430494	0	0	0	0	0.689	0.723	0.632	0	0.965
COX4I2	COX7C	9606.ENSP00000365243	9606.ENSP00000425759	0	0	0	0	0.685	0.749	0.744	0	0.978
COX4I2	UQCRQ	9606.ENSP00000365243	9606.ENSP00000367939	0	0	0	0	0.649	0.885	0.714	0	0.987
COX5A	NDUFB4	9606.ENSP00000317780	9606.ENSP00000184266	0	0	0	0	0.854	0.853	0	0	0.977
COX5A	UQCRC1	9606.ENSP00000317780	9606.ENSP00000203407	0	0	0	0	0.848	0.966	0.657	0	0.998
COX5A	ATP5F1D	9606.ENSP00000317780	9606.ENSP00000215375	0	0	0	0	0.929	0.246	0	0	0.944
COX5A	NDUFB7	9606.ENSP00000317780	9606.ENSP00000215565	0	0	0	0	0.851	0.83	0	0	0.973
COX5A	COX6A1	9606.ENSP00000317780	9606.ENSP00000229379	0	0	0	0	0.835	0.966	0.888	0	0.999
COX5A	NDUFA2	9606.ENSP00000317780	9606.ENSP00000252102	0	0	0	0	0.599	0.859	0	0	0.941
COX5A	NDUFA10	9606.ENSP00000317780	9606.ENSP00000252711	0	0	0	0	0.694	0.876	0	0	0.96
COX5A	COX5B	9606.ENSP00000317780	9606.ENSP00000258424	0	0	0	0	0.978	0.995	0.959	0	0.999
COX5A	NDUFB5	9606.ENSP00000317780	9606.ENSP00000259037	0	0	0	0	0.882	0.83	0	0	0.979
COX5A	NDUFS3	9606.ENSP00000317780	9606.ENSP00000263774	0	0	0	0	0.926	0.886	0	0	0.991
COX5A	UQCRC2	9606.ENSP00000317780	9606.ENSP00000268379	0	0	0	0	0.923	0.988	0.953	0	0.999
COX5A	NDUFB10	9606.ENSP00000317780	9606.ENSP00000268668	0	0	0	0	0.847	0.892	0	0	0.982
COX5A	NDUFS6	9606.ENSP00000317780	9606.ENSP00000274137	0	0	0	0	0.857	0.859	0	0	0.979
COX5A	NDUFB11	9606.ENSP00000317780	9606.ENSP00000276062	0	0	0	0	0.85	0.83	0	0	0.973
COX5A	NDUFB9	9606.ENSP00000317780	9606.ENSP00000276689	0	0	0	0	0.918	0.876	0	0	0.989
COX5A	COX6A2	9606.ENSP00000317780	9606.ENSP00000287490	0	0	0	0	0.826	0.975	0.744	0	0.998
COX5A	COX7A1	9606.ENSP00000317780	9606.ENSP00000292907	0	0	0	0	0.109	0.967	0.36	0	0.979
COX5A	NDUFS4	9606.ENSP00000317780	9606.ENSP00000296684	0	0	0	0	0.864	0.858	0	0	0.98
COX5A	ATP5PD	9606.ENSP00000317780	9606.ENSP00000301587	0	0	0	0	0.973	0.162	0	0	0.976
COX5A	UQCRFS1	9606.ENSP00000317780	9606.ENSP00000306397	0	0	0	0	0.974	0.991	0.925	0	0.999
COX5A	UQCRH	9606.ENSP00000317780	9606.ENSP00000309565	0	0	0	0	0.579	0.903	0.633	0	0.983
COX5A	NDUFS8	9606.ENSP00000317780	9606.ENSP00000315774	0	0	0	0	0.872	0.852	0	0	0.98
COX5A	CYC1	9606.ENSP00000317780	9606.ENSP00000317159	0	0	0	0	0.892	0.992	0.602	0	0.999
COX5A	NDUFB3	9606.ENSP00000317780	9606.ENSP00000407336	0	0	0	0	0.476	0.83	0	0	0.907
COX5A	NDUFS5	9606.ENSP00000317780	9606.ENSP00000362058	0	0	0	0	0.5	0.856	0	0	0.925
COX5A	ATP5PB	9606.ENSP00000317780	9606.ENSP00000358737	0	0	0	0	0.929	0.213	0	0	0.942
COX5A	ATP5F1A	9606.ENSP00000317780	9606.ENSP00000381736	0	0	0	0	0.931	0.176	0	0	0.941
COX5A	NDUFS2	9606.ENSP00000317780	9606.ENSP00000356972	0	0	0	0	0.704	0.875	0	0	0.961
COX5A	NDUFA5	9606.ENSP00000317780	9606.ENSP00000417142	0	0	0	0	0.841	0.83	0	0	0.971
COX5A	NDUFAB1	9606.ENSP00000317780	9606.ENSP00000458770	0	0	0	0	0.817	0.859	0	0	0.973
COX5A	NDUFV1	9606.ENSP00000317780	9606.ENSP00000497587	0	0	0	0	0.746	0.901	0	0	0.973
COX5A	NDUFA6	9606.ENSP00000317780	9606.ENSP00000482543	0	0	0	0	0.861	0.83	0	0	0.975
COX5A	COX6B2	9606.ENSP00000317780	9606.ENSP00000467266	0	0	0	0	0.761	0.784	0.604	0	0.977
COX5A	MT-CYB	9606.ENSP00000317780	9606.ENSP00000354554	0	0	0	0	0	0.957	0.54	0	0.979
COX5A	ATP5F1C	9606.ENSP00000317780	9606.ENSP00000349142	0	0	0	0	0.966	0.203	0	0	0.971
COX5A	NDUFA8	9606.ENSP00000317780	9606.ENSP00000362873	0	0	0	0	0.867	0.83	0	0	0.976
COX5A	COX7A2	9606.ENSP00000317780	9606.ENSP00000359098	0	0	0	0	0.765	0.802	0.54	0	0.976
COX5A	NDUFB6	9606.ENSP00000317780	9606.ENSP00000369176	0	0	0	0	0.932	0.856	0	0	0.989
COX5A	COX7B	9606.ENSP00000317780	9606.ENSP00000497474	0	0	0	0	0.273	0.903	0.8	0	0.984
COX5A	COX8A	9606.ENSP00000317780	9606.ENSP00000321260	0	0	0	0	0.471	0.825	0.8	0	0.979
COX5A	NDUFA4	9606.ENSP00000317780	9606.ENSP00000339720	0	0	0	0	0.497	0.839	0.9	0	0.991
COX5A	NDUFA12	9606.ENSP00000317780	9606.ENSP00000330737	0	0	0	0	0.969	0.876	0	0	0.996
COX5A	UQCR11	9606.ENSP00000317780	9606.ENSP00000467262	0	0	0	0	0.922	0.923	0.54	0	0.997
COX5A	COX6C	9606.ENSP00000317780	9606.ENSP00000429707	0	0	0	0	0.912	0.996	0.935	0	0.999
COX5A	MT-CO2	9606.ENSP00000317780	9606.ENSP00000354876	0	0	0	0	0.257	0.999	0.979	0	0.999
COX5A	COX4I2	9606.ENSP00000317780	9606.ENSP00000365243	0	0	0	0	0.689	0.918	0.744	0	0.992
COX5A	COX4I1	9606.ENSP00000317780	9606.ENSP00000457513	0	0	0	0	0.923	0.996	0.888	0	0.999
COX5A	COX7C	9606.ENSP00000317780	9606.ENSP00000425759	0	0	0	0	0.935	0.988	0.979	0	0.999
COX5A	MT-CO3	9606.ENSP00000317780	9606.ENSP00000354982	0	0	0	0	0.083	0.991	0.979	0	0.999
COX5A	COX6B1	9606.ENSP00000317780	9606.ENSP00000466818	0	0	0	0	0.84	0.974	0.876	0	0.999
COX5A	UQCR10	9606.ENSP00000317780	9606.ENSP00000332887	0	0	0	0	0.922	0.986	0.656	0	0.999
COX5A	UQCRQ	9606.ENSP00000317780	9606.ENSP00000367939	0	0	0	0	0.94	0.987	0.786	0	0.999
COX5A	MT-CO1	9606.ENSP00000317780	9606.ENSP00000354499	0	0	0	0	0.109	0.99	0.967	0	0.999
COX5A	UQCRB	9606.ENSP00000317780	9606.ENSP00000430494	0	0	0	0	0.97	0.984	0.656	0	0.999
COX5B	NDUFB4	9606.ENSP00000258424	9606.ENSP00000184266	0	0	0	0	0.688	0.854	0	0	0.952
COX5B	UQCRC1	9606.ENSP00000258424	9606.ENSP00000203407	0	0	0	0	0.748	0.972	0.635	0	0.997
[truncated: 4,273 more rows]

## Sheet: Table_S5
Table S5: STRINGdb PPI Degree Information
[truncated: 278 more rows]

[truncated: 4 more sheets: Table_S6, Table_S7, Table_S8, Table_S9]
